# Supplementary material for: Large-scale prediction of microRNA-disease associations by combinatorial prioritization algorithm
Source: Sci Rep. 2017 Mar 20;7:43792. doi: 10.1038/srep43792 (PMC5357838; doi:10.1038/srep43792)
Supplement: Supplementary Dataset 1 [file srep43792-s2.xls]

## Sheet: benchmark dataset
hsa-let-7a	ACTH-Secreting Pituitary Adenoma
hsa-let-7a	Adenocarcinoma
hsa-let-7a	Adrenocortical Carcinoma
hsa-let-7a	Asthma
hsa-let-7a	Breast Neoplasms
hsa-let-7a	Carcinoma
hsa-let-7a	Carcinoma, Hepatocellular
hsa-let-7a	Colonic Neoplasms
hsa-let-7a	Digestive System Neoplasms
hsa-let-7a	Head and Neck Neoplasms
hsa-let-7a	Heart Failure
hsa-let-7a	Hodgkin Disease
hsa-let-7a	Leukemia, Myeloid, Acute
hsa-let-7a	Lung Neoplasms
hsa-let-7a	Lupus Vulgaris
hsa-let-7a	Lymphoma, Primary Effusion
hsa-let-7a	Melanoma
hsa-let-7a	Ovarian Neoplasms
hsa-let-7a	Pancreatic Neoplasms
hsa-let-7a	Pituitary Neoplasms
hsa-let-7a	Retinoblastoma
hsa-let-7a	Salivary Gland Neoplasms
hsa-let-7a	Sarcoma, Kaposi
hsa-let-7a	Spinal Cord Injuries
hsa-let-7b	Adrenocortical Carcinoma
hsa-let-7b	Asthma
hsa-let-7b	Carcinoma, Hepatocellular
hsa-let-7b	Colonic Neoplasms
hsa-let-7b	Digestive System Neoplasms
hsa-let-7b	Head and Neck Neoplasms
hsa-let-7b	Heart Failure
hsa-let-7b	Leukemia, Myeloid, Acute
hsa-let-7b	Lung Neoplasms
hsa-let-7b	Lymphoma, Primary Effusion
hsa-let-7b	Melanoma
hsa-let-7b	Mouth Neoplasms
hsa-let-7b	Neurodegenerative Diseases
hsa-let-7b	Ovarian Neoplasms
hsa-let-7b	Pancreatic Neoplasms
hsa-let-7b	Pituitary Neoplasms
hsa-let-7b	Retinoblastoma
hsa-let-7b	Sarcoma, Kaposi
hsa-let-7c	Adrenocortical Carcinoma
hsa-let-7c	Asthma
hsa-let-7c	Carcinoma, Hepatocellular
hsa-let-7c	Colonic Neoplasms
hsa-let-7c	Digestive System Neoplasms
hsa-let-7c	Head and Neck Neoplasms
hsa-let-7c	Heart Failure
hsa-let-7c	Leukemia, Myeloid, Acute
hsa-let-7c	Lung Neoplasms
hsa-let-7c	Lymphoma, Primary Effusion
hsa-let-7c	Melanoma
hsa-let-7c	Muscular Disorders, Atrophic
hsa-let-7c	Ovarian Neoplasms
hsa-let-7c	Pancreatic Neoplasms
hsa-let-7c	Pituitary Neoplasms
hsa-let-7c	Retinoblastoma
hsa-let-7c	Sarcoma, Kaposi
hsa-let-7d	Adrenocortical Carcinoma
hsa-let-7d	Asthma
hsa-let-7d	Breast Neoplasms
hsa-let-7d	Carcinoma, Hepatocellular
hsa-let-7d	Cocaine-Related Disorders
hsa-let-7d	Colonic Neoplasms
hsa-let-7d	Digestive System Neoplasms
hsa-let-7d	Head and Neck Neoplasms
hsa-let-7d	Heart Failure
hsa-let-7d	Leukemia, Myeloid, Acute
hsa-let-7d	Lung Neoplasms
hsa-let-7d	Lymphoma, Primary Effusion
hsa-let-7d	Melanoma
hsa-let-7d	Ovarian Neoplasms
hsa-let-7d	Pancreatic Neoplasms
hsa-let-7d	Pituitary Neoplasms
hsa-let-7d	Retinoblastoma
hsa-let-7d	Sarcoma, Kaposi
hsa-let-7e	Adenoviridae Infections
hsa-let-7e	Asthma
hsa-let-7e	Carcinoma, Hepatocellular
hsa-let-7e	Colonic Neoplasms
hsa-let-7e	Digestive System Neoplasms
hsa-let-7e	Head and Neck Neoplasms
hsa-let-7e	Heart Failure
hsa-let-7e	Leukemia, Myeloid, Acute
hsa-let-7e	Lung Neoplasms
hsa-let-7e	Lupus Vulgaris
hsa-let-7e	Lymphoma, Primary Effusion
hsa-let-7e	Melanoma
hsa-let-7e	Muscular Disorders, Atrophic
hsa-let-7e	Ovarian Neoplasms
hsa-let-7e	Pancreatic Neoplasms
hsa-let-7e	Pituitary Neoplasms
hsa-let-7e	Retinoblastoma
hsa-let-7e	Sarcoma, Kaposi
hsa-let-7f	Asthma
hsa-let-7f	Breast Neoplasms
hsa-let-7f	Carcinoma, Hepatocellular
hsa-let-7f	Colonic Neoplasms
hsa-let-7f	Digestive System Neoplasms
hsa-let-7f	Head and Neck Neoplasms
hsa-let-7f	Heart Failure
hsa-let-7f	Leukemia, Myeloid, Acute
hsa-let-7f	Lung Neoplasms
hsa-let-7f	Lymphoma, Primary Effusion
hsa-let-7f	Melanoma
hsa-let-7f	Ovarian Neoplasms
hsa-let-7f	Pancreatic Neoplasms
hsa-let-7f	Pituitary Neoplasms
hsa-let-7f	Retinoblastoma
hsa-let-7f	Sarcoma, Kaposi
hsa-let-7g	Asthma
hsa-let-7g	Carcinoma, Hepatocellular
hsa-let-7g	Colonic Neoplasms
hsa-let-7g	Digestive System Neoplasms
hsa-let-7g	Head and Neck Neoplasms
hsa-let-7g	Leukemia, Myeloid, Acute
hsa-let-7g	Lung Neoplasms
hsa-let-7g	Lymphoma, Primary Effusion
hsa-let-7g	Melanoma
hsa-let-7g	Ovarian Neoplasms
hsa-let-7g	Pancreatic Neoplasms
hsa-let-7g	Pituitary Neoplasms
hsa-let-7g	Retinoblastoma
hsa-let-7g	Sarcoma, Kaposi
hsa-let-7g	Stomach Neoplasms
hsa-let-7i	Asthma
hsa-let-7i	Carcinoma
hsa-let-7i	Carcinoma, Hepatocellular
hsa-let-7i	Carcinoma, Squamous Cell
hsa-let-7i	Colonic Neoplasms
hsa-let-7i	Digestive System Neoplasms
hsa-let-7i	Head and Neck Neoplasms
hsa-let-7i	Leukemia, Myeloid, Acute
hsa-let-7i	Lung Neoplasms
hsa-let-7i	Lymphoma, Primary Effusion
hsa-let-7i	Melanoma
hsa-let-7i	Muscular Disorders, Atrophic
hsa-let-7i	Ovarian Neoplasms
hsa-let-7i	Pancreatic Neoplasms
hsa-let-7i	Pituitary Neoplasms
hsa-let-7i	Retinoblastoma
hsa-let-7i	Sarcoma, Kaposi
hsa-mir-1	Adrenocortical Carcinoma
hsa-mir-1	Arrhythmias, Cardiac
hsa-mir-1	Breast Neoplasms
hsa-mir-1	Carcinoma, Hepatocellular
hsa-mir-1	Carcinoma, Non-Small-Cell Lung
hsa-mir-1	Cardiomegaly
hsa-mir-1	Cardiomyopathy, Hypertrophic
hsa-mir-1	Chordoma
hsa-mir-1	Coronary Artery Disease
hsa-mir-1	Distal Myopathies
hsa-mir-1	Endometriosis
hsa-mir-1	Head and Neck Neoplasms
hsa-mir-1	Heart Defects, Congenital
hsa-mir-1	Heart Failure
hsa-mir-1	Hepatitis C
hsa-mir-1	Hypertension
hsa-mir-1	Hypertrophy
hsa-mir-1	Lung Neoplasms
hsa-mir-1	Melanoma
hsa-mir-1	Musculoskeletal Abnormalities
hsa-mir-1	Myelodysplastic Syndromes
hsa-mir-1	Myocardial Infarction
hsa-mir-1	Ovarian Neoplasms
hsa-mir-1	Retinal Degeneration
hsa-mir-1	Rhabdomyosarcoma
hsa-mir-100	Adrenal Cortex Neoplasms
hsa-mir-100	Adrenocortical Carcinoma
hsa-mir-100	Carcinoma, Hepatocellular
hsa-mir-100	Endometriosis
hsa-mir-100	Muscular Disorders, Atrophic
hsa-mir-100	Nasopharyngeal Neoplasms
hsa-mir-100	Ovarian Neoplasms
hsa-mir-100	Stomach Neoplasms
hsa-mir-101	Adenoviridae Infections
hsa-mir-101	Carcinoma, Hepatocellular
hsa-mir-101	Carcinoma, Squamous Cell
hsa-mir-101	Colonic Neoplasms
hsa-mir-101	Lung Neoplasms
hsa-mir-101	Lymphoma, Large-Cell, Anaplastic
hsa-mir-101	Prostatic Neoplasms
hsa-mir-101	Urinary Bladder Neoplasms
hsa-mir-103	Adenocarcinoma
hsa-mir-103	Breast Neoplasms
hsa-mir-103	Lung Neoplasms
hsa-mir-103	Melanoma
hsa-mir-103	Muscular Disorders, Atrophic
hsa-mir-103	Myotonic Dystrophy
hsa-mir-103	Ovarian Neoplasms
hsa-mir-103	Stomach Neoplasms
hsa-mir-106a	Adenocarcinoma
hsa-mir-106a	Astrocytoma
hsa-mir-106a	Carcinoma, Hepatocellular
hsa-mir-106a	Colonic Neoplasms
hsa-mir-106a	Glioma
hsa-mir-106a	Lung Neoplasms
hsa-mir-106a	Pancreatic Neoplasms
hsa-mir-106a	Prostatic Neoplasms
hsa-mir-106a	Retinal Neovascularization
hsa-mir-106a	Stomach Neoplasms
hsa-mir-106a	Toxoplasmosis
hsa-mir-106b	Adrenocortical Carcinoma
hsa-mir-106b	Alopecia
hsa-mir-106b	Alzheimer Disease
hsa-mir-106b	Breast Neoplasms
hsa-mir-106b	Carcinoma
hsa-mir-106b	Carcinoma, Renal Cell
hsa-mir-106b	Carcinoma, Squamous Cell
hsa-mir-106b	Glioma
hsa-mir-106b	Heart Failure
hsa-mir-106b	Leukemia, Lymphocytic, Chronic, B-Cell
hsa-mir-106b	Melanoma
hsa-mir-106b	Ovarian Neoplasms
hsa-mir-106b	Prostatic Neoplasms
hsa-mir-106b	Stomach Neoplasms
hsa-mir-106b	Toxoplasmosis
hsa-mir-107	Alzheimer Disease
hsa-mir-107	Breast Neoplasms
hsa-mir-107	Colonic Neoplasms
hsa-mir-107	Diabetes Mellitus, Type 2
hsa-mir-107	Heart Failure
hsa-mir-107	Leukemia, Lymphocytic, Chronic, B-Cell
hsa-mir-107	Lung Neoplasms
hsa-mir-107	Melanoma
hsa-mir-107	Muscular Disorders, Atrophic
hsa-mir-107	Myotonic Dystrophy
hsa-mir-107	Pancreatic Neoplasms
hsa-mir-107	Stomach Neoplasms
hsa-mir-10a	Atherosclerosis
hsa-mir-10a	Breast Neoplasms
hsa-mir-10a	Carcinoma
hsa-mir-10a	Carcinoma, Hepatocellular
hsa-mir-10a	Carcinoma, Squamous Cell
hsa-mir-10a	Glioblastoma
hsa-mir-10a	Leukemia, Myeloid, Chronic-Phase
hsa-mir-10a	Myeloproliferative Disorders
hsa-mir-10b	Adenocarcinoma
hsa-mir-10b	Breast Neoplasms
hsa-mir-10b	Carcinoma
hsa-mir-10b	Carcinoma, Squamous Cell
hsa-mir-10b	Heart Failure
hsa-mir-10b	Medulloblastoma
hsa-mir-10b	Myocardial Infarction
hsa-mir-10b	Nasopharyngeal Neoplasms
hsa-mir-1180	Adenoviridae Infections
hsa-mir-1181	Hepatitis C
hsa-mir-1184	Adenoviridae Infections
hsa-mir-122	Carcinoma, Hepatocellular
hsa-mir-122	Hepatitis
hsa-mir-122	Hepatitis C
hsa-mir-122	Hepatitis C, Chronic
hsa-mir-122	Lipid Metabolism Disorders
hsa-mir-122	Liver Neoplasms
hsa-mir-122	Melanoma
hsa-mir-122	Multiple Sclerosis
hsa-mir-122	Stroke
hsa-mir-1224	Fatty Liver
hsa-mir-1224	Lupus Nephritis
hsa-mir-124	Carcinoma, Hepatocellular
hsa-mir-124	Cocaine-Related Disorders
hsa-mir-124	Glioblastoma
hsa-mir-124	Lung Neoplasms
hsa-mir-124	Medulloblastoma
hsa-mir-124	Myelodysplastic Syndromes
hsa-mir-124	Stroke
hsa-mir-1246	Adenoviridae Infections
hsa-mir-1247	Adenoviridae Infections
hsa-mir-1249	Melanoma
hsa-mir-1259	Adenoviridae Infections
hsa-mir-125a	Atrophy
hsa-mir-125a	Breast Neoplasms
hsa-mir-125a	Carcinoma, Hepatocellular
hsa-mir-125a	Carcinoma, Non-Small-Cell Lung
hsa-mir-125a	Carcinoma, Squamous Cell
hsa-mir-125a	Endometriosis
hsa-mir-125a	Heart Failure
hsa-mir-125a	Hepatoblastoma
hsa-mir-125a	Leukemia
hsa-mir-125a	Lung Neoplasms
hsa-mir-125a	Medulloblastoma
hsa-mir-125a	Melanoma
hsa-mir-125a	Muscular Disorders, Atrophic
hsa-mir-125a	Myelodysplastic Syndromes
hsa-mir-125a	Ovarian Neoplasms
hsa-mir-125a	Retinal Degeneration
hsa-mir-125b	Adenoviridae Infections
hsa-mir-125b	Adrenocortical Carcinoma
hsa-mir-125b	Alopecia
hsa-mir-125b	Breast Neoplasms
hsa-mir-125b	Carcinoma
hsa-mir-125b	Carcinoma, Hepatocellular
hsa-mir-125b	Cardiomyopathy, Hypertrophic
hsa-mir-125b	Dermatitis, Atopic
hsa-mir-125b	Endometriosis
hsa-mir-125b	Leukemia, B-Cell
hsa-mir-125b	Leukemia, Biphenotypic, Acute
hsa-mir-125b	Leukemia, Myeloid
hsa-mir-125b	Leukemia, Myeloid, Acute
hsa-mir-125b	Lung Neoplasms
hsa-mir-125b	Medulloblastoma
hsa-mir-125b	Melanoma
hsa-mir-125b	Myelodysplastic Syndromes
hsa-mir-125b	Ovarian Neoplasms
hsa-mir-125b	Precursor B-Cell Lymphoblastic Leukemia-Lymphoma
hsa-mir-125b	Psoriasis
hsa-mir-125b	Rectal Neoplasms
hsa-mir-125b	Uterine Cervical Neoplasms
hsa-mir-126	Adenocarcinoma
hsa-mir-126	Adrenocortical Carcinoma
hsa-mir-126	Asthma
hsa-mir-126	Atherosclerosis
hsa-mir-126	Carcinoma, Hepatocellular
hsa-mir-126	Carcinoma, Squamous Cell
hsa-mir-126	Colonic Neoplasms
hsa-mir-126	Diabetes Mellitus, Type 2
hsa-mir-126	Endometriosis
hsa-mir-126	Heart Failure
hsa-mir-126	Hepatitis, Chronic
hsa-mir-126	Leukemia, Myeloid, Acute
hsa-mir-126	Lung Neoplasms
hsa-mir-126	Muscular Disorders, Atrophic
hsa-mir-126	Myeloproliferative Disorders
hsa-mir-126	Myocardial Infarction
hsa-mir-126	Ovarian Neoplasms
hsa-mir-126	Precursor B-Cell Lymphoblastic Leukemia-Lymphoma
hsa-mir-126	Precursor Cell Lymphoblastic Leukemia-Lymphoma
hsa-mir-126	Stomach Neoplasms
hsa-mir-126	Uterine Cervical Neoplasms
hsa-mir-126	Vascular Diseases
hsa-mir-127	Breast Neoplasms
hsa-mir-127	Carcinoma, Hepatocellular
hsa-mir-127	Colonic Neoplasms
hsa-mir-127	Leukemia, Myeloid, Acute
hsa-mir-127	Ovarian Neoplasms
hsa-mir-127	Prostatic Neoplasms
hsa-mir-127	Thyroid Neoplasms
hsa-mir-127	Urinary Bladder Neoplasms
hsa-mir-1273	Adenoviridae Infections
hsa-mir-1274b	Adenoviridae Infections
hsa-mir-128	Glioblastoma
hsa-mir-128	Neuroblastoma
hsa-mir-128	Precursor Cell Lymphoblastic Leukemia-Lymphoma
hsa-mir-1280	Melanoma
hsa-mir-128a	Hodgkin Disease
hsa-mir-128b	Colonic Neoplasms
hsa-mir-128b	Hodgkin Disease
hsa-mir-128b	Lung Neoplasms
hsa-mir-128b	Pancreatic Neoplasms
hsa-mir-129	Heart Failure
hsa-mir-129	Stomach Neoplasms
hsa-mir-1296	Prostatic Neoplasms
hsa-mir-1302	Adenoviridae Infections
hsa-mir-130a	Adrenocortical Adenoma
hsa-mir-130a	Adrenocortical Carcinoma
hsa-mir-130a	Heart Failure
hsa-mir-130a	Muscular Disorders, Atrophic
hsa-mir-130a	Ovarian Neoplasms
hsa-mir-130a	Thyroid Neoplasms
hsa-mir-130b	Head and Neck Neoplasms
hsa-mir-130b	Heart Failure
hsa-mir-130b	Lupus Vulgaris
hsa-mir-130b	Prostatic Neoplasms
hsa-mir-130b	Stomach Neoplasms
hsa-mir-132	Adrenocortical Carcinoma
hsa-mir-132	Breast Neoplasms
hsa-mir-132	Colonic Neoplasms
hsa-mir-132	Heart Failure
hsa-mir-132	Inflammation
hsa-mir-132	Lung Neoplasms
hsa-mir-132	Muscular Disorders, Atrophic
hsa-mir-132	Pancreatic Neoplasms
hsa-mir-132	Prostatic Neoplasms
hsa-mir-132	Stomach Neoplasms
hsa-mir-133a	Adenocarcinoma
hsa-mir-133a	Adrenocortical Carcinoma
hsa-mir-133a	Arrhythmias, Cardiac
hsa-mir-133a	Breast Neoplasms
hsa-mir-133a	Cardiomyopathy, Hypertrophic
hsa-mir-133a	Distal Myopathies
hsa-mir-133a	Head and Neck Neoplasms
hsa-mir-133a	Heart Failure
hsa-mir-133a	Hypertension
hsa-mir-133a	Hypertrophy
hsa-mir-133a	Long QT Syndrome
hsa-mir-133a	Melanoma
hsa-mir-133a	Musculoskeletal Abnormalities
hsa-mir-133a	Ovarian Neoplasms
hsa-mir-133a	Rhabdomyosarcoma
hsa-mir-133a	Stroke
hsa-mir-133b	Breast Neoplasms
hsa-mir-133b	Colonic Neoplasms
hsa-mir-133b	Heart Failure
hsa-mir-133b	Liver Neoplasms
hsa-mir-133b	Lung Neoplasms
hsa-mir-133b	Lymphoma
hsa-mir-133b	Myocardial Infarction
hsa-mir-133b	Ovarian Neoplasms
hsa-mir-133b	Pancreatic Neoplasms
hsa-mir-133b	Parkinson Disease
hsa-mir-133b	Prostatic Neoplasms
hsa-mir-133b	Retinal Degeneration
hsa-mir-133b	Stomach Neoplasms
hsa-mir-133b	Testicular Neoplasms
hsa-mir-134	Central Nervous System Diseases
hsa-mir-134	Coronary Artery Disease
hsa-mir-134	Fragile X Syndrome
hsa-mir-134	Lupus Vulgaris
hsa-mir-135a	Adenocarcinoma
hsa-mir-135a	Adrenocortical Carcinoma
hsa-mir-135a	Colorectal Neoplasms
hsa-mir-135a	Heart Failure
hsa-mir-135a	Medulloblastoma
hsa-mir-135b	Breast Neoplasms
hsa-mir-135b	Colorectal Neoplasms
hsa-mir-135b	Medulloblastoma
hsa-mir-135b	Melanoma
hsa-mir-135b	Ovarian Neoplasms
hsa-mir-135b	Prostatic Neoplasms
hsa-mir-136	Heart Failure
hsa-mir-136	Lung Neoplasms
hsa-mir-137	Adrenocortical Carcinoma
hsa-mir-137	Astrocytoma
hsa-mir-137	Carcinoma, Squamous Cell
hsa-mir-137	Colonic Neoplasms
hsa-mir-137	Glioblastoma
hsa-mir-137	Melanoma
hsa-mir-137	Rectal Neoplasms
hsa-mir-138	Carcinoma
hsa-mir-138	Leukemia
hsa-mir-139	Adrenocortical Carcinoma
hsa-mir-139	Neurodegenerative Diseases
hsa-mir-139	Stomach Neoplasms
hsa-mir-140	Arthritis
hsa-mir-140	Colonic Neoplasms
hsa-mir-140	Lung Neoplasms
hsa-mir-140	Muscular Disorders, Atrophic
hsa-mir-140	Osteoarthritis
hsa-mir-140	Osteosarcoma
hsa-mir-140	Salivary Gland Neoplasms
hsa-mir-141	ACTH-Secreting Pituitary Adenoma
hsa-mir-141	Breast Neoplasms
hsa-mir-141	Carcinoma, Hepatocellular
hsa-mir-141	Carcinoma, Renal Cell
hsa-mir-141	Cholangiocarcinoma
hsa-mir-141	Colonic Neoplasms
hsa-mir-141	Colorectal Neoplasms
hsa-mir-141	Endometriosis
hsa-mir-141	Nephrosclerosis
hsa-mir-141	Ovarian Neoplasms
hsa-mir-141	Stomach Neoplasms
hsa-mir-141	Thyroid Neoplasms
hsa-mir-142	Carcinoma
hsa-mir-142	Carcinoma, Squamous Cell
hsa-mir-142	Colonic Neoplasms
hsa-mir-142	Endometriosis
hsa-mir-142	Glioblastoma
hsa-mir-142	Head and Neck Neoplasms
hsa-mir-142	Leukemia, B-Cell
hsa-mir-142	Lung Neoplasms
hsa-mir-142	Lupus Vulgaris
hsa-mir-142	Melanoma
hsa-mir-142	Precursor B-Cell Lymphoblastic Leukemia-Lymphoma
hsa-mir-142	Retinal Degeneration
hsa-mir-143	ACTH-Secreting Pituitary Adenoma
hsa-mir-143	Adenocarcinoma
hsa-mir-143	Adrenocortical Carcinoma
hsa-mir-143	Barrett Esophagus
hsa-mir-143	Breast Neoplasms
hsa-mir-143	Carcinoma, Non-Small-Cell Lung
hsa-mir-143	Colonic Neoplasms
hsa-mir-143	Colorectal Neoplasms
hsa-mir-143	Endometriosis
hsa-mir-143	Glioblastoma
hsa-mir-143	Hepatitis, Chronic
hsa-mir-143	Lung Neoplasms
hsa-mir-143	Melanoma
hsa-mir-143	Muscular Disorders, Atrophic
hsa-mir-143	Obesity
hsa-mir-143	Prostatic Neoplasms
hsa-mir-143	Urinary Bladder Neoplasms
hsa-mir-143	Uterine Cervical Neoplasms
hsa-mir-144	Salivary Gland Neoplasms
hsa-mir-144	Thyroid Neoplasms
hsa-mir-145	ACTH-Secreting Pituitary Adenoma
hsa-mir-145	Adenocarcinoma
hsa-mir-145	Adrenocortical Carcinoma
hsa-mir-145	Atherosclerosis
hsa-mir-145	Breast Neoplasms
hsa-mir-145	Carcinoma
hsa-mir-145	Carcinoma, Hepatocellular
hsa-mir-145	Colonic Neoplasms
hsa-mir-145	Colorectal Neoplasms
hsa-mir-145	Endometriosis
hsa-mir-145	Hepatitis, Chronic
hsa-mir-145	Lung Neoplasms
hsa-mir-145	Melanoma
hsa-mir-145	Muscular Disorders, Atrophic
hsa-mir-145	Myelodysplastic Syndromes
hsa-mir-145	Ovarian Neoplasms
hsa-mir-145	Prostatic Neoplasms
hsa-mir-145	Stomach Neoplasms
hsa-mir-145	Uterine Cervical Neoplasms
hsa-mir-145	Vascular Diseases
hsa-mir-146a	Acute Coronary Syndrome
hsa-mir-146a	Adrenocortical Carcinoma
hsa-mir-146a	Alzheimer Disease
hsa-mir-146a	Arthritis, Psoriatic
hsa-mir-146a	Arthritis, Rheumatoid
hsa-mir-146a	Atherosclerosis
hsa-mir-146a	Breast Neoplasms
hsa-mir-146a	Burkitt Lymphoma
hsa-mir-146a	Carcinoma, Hepatocellular
hsa-mir-146a	Chlamydia Infections
hsa-mir-146a	Colonic Neoplasms
hsa-mir-146a	Diabetes Mellitus, Type 2
hsa-mir-146a	Eczema
hsa-mir-146a	Hepatitis B
hsa-mir-146a	HIV Infections
hsa-mir-146a	Inflammation
hsa-mir-146a	Leukemia, Lymphocytic, Chronic, B-Cell
hsa-mir-146a	Leukemia, Myeloid, Acute
hsa-mir-146a	Lung Neoplasms
hsa-mir-146a	Lupus Vulgaris
hsa-mir-146a	Lymphoma, B-Cell
hsa-mir-146a	Melanoma
hsa-mir-146a	Muscular Disorders, Atrophic
hsa-mir-146a	Myelodysplastic Syndromes
hsa-mir-146a	Neurodegenerative Diseases
hsa-mir-146a	Osteoarthritis
hsa-mir-146a	Ovarian Neoplasms
hsa-mir-146a	Pancreatic Neoplasms
hsa-mir-146a	Precursor Cell Lymphoblastic Leukemia-Lymphoma
hsa-mir-146a	Prostatic Neoplasms
hsa-mir-146a	Psoriasis
hsa-mir-146a	Reperfusion Injury
hsa-mir-146a	Sepsis
hsa-mir-146a	Stomach Neoplasms
hsa-mir-146a	Thyroid Neoplasms
hsa-mir-146a	Uterine Cervical Neoplasms
hsa-mir-146b	Adenoviridae Infections
hsa-mir-146b	Breast Neoplasms
hsa-mir-146b	Carcinoma
hsa-mir-146b	Carcinoma, Hepatocellular
hsa-mir-146b	Colorectal Neoplasms
hsa-mir-146b	Glioma
hsa-mir-146b	Head and Neck Neoplasms
hsa-mir-146b	Leukemia, Lymphocytic, Chronic, B-Cell
hsa-mir-146b	Lung Neoplasms
hsa-mir-146b	Melanoma
hsa-mir-146b	Muscular Disorders, Atrophic
hsa-mir-146b	Pancreatic Neoplasms
hsa-mir-146b	Prostatic Neoplasms
hsa-mir-146b	Psoriasis
hsa-mir-146b	Thyroid Neoplasms
hsa-mir-148a	Adenoviridae Infections
hsa-mir-148a	Adrenocortical Carcinoma
hsa-mir-148a	Asthma
hsa-mir-148a	Gastrointestinal Neoplasms
hsa-mir-148a	Heart Failure
hsa-mir-148a	Hepatoblastoma
hsa-mir-148a	Leukemia, Lymphocytic, Chronic, B-Cell
hsa-mir-148a	Lung Neoplasms
hsa-mir-148a	Melanoma
hsa-mir-148a	Muscular Disorders, Atrophic
hsa-mir-148a	Prostatic Neoplasms
hsa-mir-148a	Stomach Neoplasms
hsa-mir-148b	Adenoviridae Infections
hsa-mir-148b	Asthma
hsa-mir-148b	Stomach Neoplasms
hsa-mir-149	Breast Neoplasms
hsa-mir-149	Carcinoma
hsa-mir-149	Hepatitis C
hsa-mir-150	ACTH-Secreting Pituitary Adenoma
hsa-mir-150	Adenoviridae Infections
hsa-mir-150	Carcinoma, Hepatocellular
hsa-mir-150	Cardiomyopathy, Hypertrophic
hsa-mir-150	Endometriosis
hsa-mir-150	Heart Failure
hsa-mir-150	Hepatoblastoma
hsa-mir-150	Lung Neoplasms
hsa-mir-150	Lupus Vulgaris
hsa-mir-150	Lymphoma, B-Cell
hsa-mir-150	Marek Disease
hsa-mir-150	Myocardial Infarction
hsa-mir-150	Polycythemia Vera
hsa-mir-150	Retinal Neovascularization
hsa-mir-150	Sepsis
hsa-mir-150	Stomach Neoplasms
hsa-mir-151	Adenocarcinoma
hsa-mir-151	Breast Neoplasms
hsa-mir-151	Glioblastoma
hsa-mir-151	Leukemia, Lymphocytic, Chronic, B-Cell
hsa-mir-151	Melanoma
hsa-mir-151	Muscular Disorders, Atrophic
hsa-mir-151	Ovarian Neoplasms
hsa-mir-152	Adenocarcinoma
hsa-mir-152	Asthma
hsa-mir-152	Carcinoma, Hepatocellular
hsa-mir-152	Colonic Neoplasms
hsa-mir-152	Gastrointestinal Neoplasms
hsa-mir-152	Pre-Eclampsia
hsa-mir-153	Breast Neoplasms
hsa-mir-153	Endometrial Neoplasms
hsa-mir-153	Medulloblastoma
hsa-mir-153	Melanoma
hsa-mir-153	Ovarian Neoplasms
hsa-mir-154	Leukemia, Myeloid, Acute
hsa-mir-154	Muscular Disorders, Atrophic
hsa-mir-154	Salivary Gland Neoplasms
hsa-mir-155	Adenocarcinoma
hsa-mir-155	Adrenocortical Carcinoma
hsa-mir-155	Breast Neoplasms
hsa-mir-155	Burkitt Lymphoma
hsa-mir-155	Carcinoma
hsa-mir-155	Carcinoma, Hepatocellular
hsa-mir-155	Carcinoma, Renal Cell
hsa-mir-155	Carcinoma, Squamous Cell
hsa-mir-155	Cerebral Hemorrhage
hsa-mir-155	Colitis, Ulcerative
hsa-mir-155	Colonic Neoplasms
hsa-mir-155	Colorectal Neoplasms, Hereditary Nonpolyposis
hsa-mir-155	Down Syndrome
hsa-mir-155	Glioblastoma
hsa-mir-155	Head and Neck Neoplasms
hsa-mir-155	Hodgkin Disease
hsa-mir-155	Hypertension
hsa-mir-155	Leukemia, B-Cell
hsa-mir-155	Leukemia, Lymphocytic, Chronic, B-Cell
hsa-mir-155	Leukemia, Myeloid, Acute
hsa-mir-155	Lung Neoplasms
hsa-mir-155	Lymphoma, B-Cell
hsa-mir-155	Lymphoma, Extranodal NK-T-Cell
hsa-mir-155	Lymphoma, Large B-Cell, Diffuse
hsa-mir-155	Lymphoma, Large-Cell, Anaplastic
hsa-mir-155	Melanoma
hsa-mir-155	Muscular Disorders, Atrophic
hsa-mir-155	Myeloproliferative Disorders
hsa-mir-155	Myocardial Infarction
hsa-mir-155	Ovarian Neoplasms
hsa-mir-155	Pancreatic Neoplasms
hsa-mir-155	Polycythemia Vera
hsa-mir-155	Pre-Eclampsia
hsa-mir-155	Renal Insufficiency
hsa-mir-155	Stomach Neoplasms
hsa-mir-155	Stroke
hsa-mir-155	Uterine Cervical Neoplasms
hsa-mir-155	Waldenstrom Macroglobulinemia
hsa-mir-15a	ACTH-Secreting Pituitary Adenoma
hsa-mir-15a	Arthritis
hsa-mir-15a	Arthritis, Psoriatic
hsa-mir-15a	Breast Neoplasms
hsa-mir-15a	Carcinoma, Squamous Cell
hsa-mir-15a	Diabetes Mellitus, Type 2
hsa-mir-15a	Glioblastoma
hsa-mir-15a	Head and Neck Neoplasms
hsa-mir-15a	Hepatitis B
hsa-mir-15a	Leukemia
hsa-mir-15a	Leukemia, B-Cell
hsa-mir-15a	Leukemia, Lymphocytic, Chronic, B-Cell
hsa-mir-15a	Leukemia, Myeloid, Acute
hsa-mir-15a	Liver Diseases
hsa-mir-15a	Lymphoma
hsa-mir-15a	Lymphoma, B-Cell
hsa-mir-15a	Lymphoma, Mantle-Cell
hsa-mir-15a	Multiple Myeloma
hsa-mir-15a	Myelodysplastic Syndromes
hsa-mir-15a	Pancreatic Neoplasms
hsa-mir-15a	Pituitary Neoplasms
hsa-mir-15a	Polycystic Kidney Diseases
hsa-mir-15a	Prostatic Neoplasms
hsa-mir-15b	Adrenocortical Carcinoma
hsa-mir-15b	Glioma
hsa-mir-15b	Hepatitis, Chronic
hsa-mir-15b	Leukemia, Lymphocytic, Chronic, B-Cell
hsa-mir-15b	Melanoma
hsa-mir-15b	Pancreatic Neoplasms
hsa-mir-15b	Pituitary Neoplasms
hsa-mir-15b	Spinal Cord Injuries
hsa-mir-15b	Uterine Cervical Neoplasms
hsa-mir-16	ACTH-Secreting Pituitary Adenoma
hsa-mir-16	Adenocarcinoma
hsa-mir-16	Adrenocortical Carcinoma
hsa-mir-16	Autoimmune Diseases
hsa-mir-16	Carcinoma
hsa-mir-16	Carcinoma, Renal Cell
hsa-mir-16	Glioblastoma
hsa-mir-16	Heart Failure
hsa-mir-16	Hodgkin Disease
hsa-mir-16	Leukemia
hsa-mir-16	Leukemia, B-Cell
hsa-mir-16	Leukemia, Lymphocytic, Chronic, B-Cell
hsa-mir-16	Lymphoma
hsa-mir-16	Lymphoma, Mantle-Cell
hsa-mir-16	Lymphoproliferative Disorders
hsa-mir-16	Multiple Myeloma
hsa-mir-16	Ovarian Neoplasms
hsa-mir-16	Pituitary Neoplasms
hsa-mir-16	Polycythemia Vera
hsa-mir-16	Prostatic Neoplasms
hsa-mir-16	Spinal Cord Injuries
hsa-mir-16	Uterine Cervical Neoplasms
hsa-mir-17	Adenocarcinoma
hsa-mir-17	Adenoviridae Infections
hsa-mir-17	Adrenocortical Carcinoma
hsa-mir-17	Alzheimer Disease
hsa-mir-17	Atherosclerosis
hsa-mir-17	Azoospermia
hsa-mir-17	Breast Neoplasms
hsa-mir-17	Carcinoma, Hepatocellular
hsa-mir-17	Colonic Neoplasms
hsa-mir-17	Colorectal Neoplasms
hsa-mir-17	Glioblastoma
hsa-mir-17	Glioma
hsa-mir-17	Heart Failure
hsa-mir-17	Hematologic Neoplasms
hsa-mir-17	Hodgkin Disease
hsa-mir-17	Leukemia
hsa-mir-17	Leukemia, B-Cell
hsa-mir-17	Leukemia, Myeloid
hsa-mir-17	Leukemia, Myeloid, Acute
hsa-mir-17	Leukemia-Lymphoma, Adult T-Cell
hsa-mir-17	Lung Neoplasms
hsa-mir-17	Lymphoma
hsa-mir-17	Lymphoma, B-Cell
hsa-mir-17	Lymphoma, Large-Cell, Anaplastic
hsa-mir-17	Lymphoma, T-Cell
hsa-mir-17	Medulloblastoma
hsa-mir-17	Melanoma
hsa-mir-17	Multiple Sclerosis
hsa-mir-17	Myeloproliferative Disorders
hsa-mir-17	Ovarian Neoplasms
hsa-mir-17	Pancreatic Neoplasms
hsa-mir-17	Precursor Cell Lymphoblastic Leukemia-Lymphoma
hsa-mir-17	Prostatic Neoplasms
hsa-mir-17	Stomach Neoplasms
hsa-mir-17	Toxoplasmosis
hsa-mir-17	Vascular Diseases
hsa-mir-181a	Carcinoma, Hepatocellular
hsa-mir-181a	Carcinoma, Non-Small-Cell Lung
hsa-mir-181a	Cocaine-Related Disorders
hsa-mir-181a	Glioblastoma
hsa-mir-181a	Glioma
hsa-mir-181a	Head and Neck Neoplasms
hsa-mir-181a	Heart Failure
hsa-mir-181a	Hepatitis B
hsa-mir-181a	Leukemia
hsa-mir-181a	Leukemia, Lymphocytic, Chronic, B-Cell
hsa-mir-181a	Leukemia, Myeloid, Acute
hsa-mir-181a	Leukemia, Promyelocytic, Acute
hsa-mir-181a	Lung Neoplasms
hsa-mir-181a	Lymphoma, B-Cell
hsa-mir-181a	Lymphoma, T-Cell
hsa-mir-181a	Melanoma
hsa-mir-181a	Precursor Cell Lymphoblastic Leukemia-Lymphoma
hsa-mir-181a	Thyroid Neoplasms
hsa-mir-181b	Adenoviridae Infections
hsa-mir-181b	Astrocytoma
hsa-mir-181b	Breast Neoplasms
hsa-mir-181b	Cardiomyopathy, Hypertrophic
hsa-mir-181b	Colorectal Neoplasms
hsa-mir-181b	Glioblastoma
hsa-mir-181b	Glioma
hsa-mir-181b	Head and Neck Neoplasms
hsa-mir-181b	Hepatitis B
hsa-mir-181b	Inflammation
hsa-mir-181b	Leukemia, Lymphocytic, Chronic, B-Cell
hsa-mir-181b	Leukemia, Promyelocytic, Acute
hsa-mir-181b	Lung Neoplasms
hsa-mir-181b	Medulloblastoma
hsa-mir-181b	Pancreatic Neoplasms
hsa-mir-181b	Prostatic Neoplasms
hsa-mir-181b	Stomach Neoplasms
hsa-mir-181b	Urinary Bladder Neoplasms
hsa-mir-181c	Glioblastoma
hsa-mir-181c	Leukemia, Lymphocytic, Chronic, B-Cell
hsa-mir-181c	Leukemia, Myeloid, Acute
hsa-mir-181c	Lung Neoplasms
hsa-mir-181c	Precursor Cell Lymphoblastic Leukemia-Lymphoma
hsa-mir-181c	Stomach Neoplasms
hsa-mir-181d	Glioblastoma
hsa-mir-181d	Head and Neck Neoplasms
hsa-mir-181d	Leukemia, Myeloid, Acute
hsa-mir-181d	Leukemia, Promyelocytic, Acute
hsa-mir-182	Adenocarcinoma
hsa-mir-182	Breast Neoplasms
hsa-mir-182	Carcinoma
hsa-mir-182	Endometrial Neoplasms
hsa-mir-182	Fatty Liver
hsa-mir-182	Glioma
hsa-mir-182	Heart Failure
hsa-mir-182	Hepatitis, Chronic
hsa-mir-182	Leukemia, Biphenotypic, Acute
hsa-mir-182	Lung Neoplasms
hsa-mir-182	Melanoma
hsa-mir-182	Pain
hsa-mir-182	Prostatic Neoplasms
hsa-mir-182	Retinal Degeneration
hsa-mir-182	Sepsis
hsa-mir-183	Adenocarcinoma
hsa-mir-183	Breast Neoplasms
hsa-mir-183	Carcinoma
hsa-mir-183	Colorectal Neoplasms
hsa-mir-183	Endometrial Neoplasms
hsa-mir-183	Fatty Liver
hsa-mir-183	Glioma
hsa-mir-183	Lung Neoplasms
hsa-mir-183	Melanoma
hsa-mir-183	Pain
hsa-mir-183	Retinal Degeneration
hsa-mir-184	Carcinoma
hsa-mir-184	Lupus Vulgaris
hsa-mir-184	Retinal Neovascularization
hsa-mir-184	Tongue Neoplasms
hsa-mir-184	Waldenstrom Macroglobulinemia
hsa-mir-185	Carcinoma, Squamous Cell
hsa-mir-185	Lung Neoplasms
hsa-mir-185	Lupus Vulgaris
hsa-mir-186	Endometrial Neoplasms
hsa-mir-186	Heart Failure
hsa-mir-186	Lung Neoplasms
hsa-mir-186	Melanoma
hsa-mir-186	Myocardial Infarction
hsa-mir-186	Pancreatic Neoplasms
hsa-mir-187	Leukemia, Lymphocytic, Chronic, B-Cell
hsa-mir-187	Reperfusion Injury
hsa-mir-188	Salivary Gland Neoplasms
hsa-mir-18a	Adenoviridae Infections
hsa-mir-18a	Azoospermia
hsa-mir-18a	Breast Neoplasms
hsa-mir-18a	Carcinoma, Hepatocellular
hsa-mir-18a	Colonic Neoplasms
hsa-mir-18a	Colorectal Neoplasms
hsa-mir-18a	Glioblastoma
hsa-mir-18a	Glioma
hsa-mir-18a	Head and Neck Neoplasms
hsa-mir-18a	Hematologic Neoplasms
hsa-mir-18a	Hodgkin Disease
hsa-mir-18a	Leukemia
hsa-mir-18a	Leukemia, B-Cell
hsa-mir-18a	Leukemia, Myeloid
hsa-mir-18a	Leukemia, Myeloid, Acute
hsa-mir-18a	Leukemia-Lymphoma, Adult T-Cell
hsa-mir-18a	Lung Neoplasms
hsa-mir-18a	Lymphoma
hsa-mir-18a	Lymphoma, B-Cell
hsa-mir-18a	Lymphoma, Large-Cell, Anaplastic
hsa-mir-18a	Lymphoma, T-Cell
hsa-mir-18a	Medulloblastoma
hsa-mir-18a	Melanoma
hsa-mir-18a	Neuroblastoma
hsa-mir-18a	Ovarian Neoplasms
hsa-mir-18a	Stomach Neoplasms
hsa-mir-18a	Toxoplasmosis
hsa-mir-18a	Vascular Diseases
hsa-mir-18b	Adenoviridae Infections
hsa-mir-18b	Breast Neoplasms
hsa-mir-18b	Carcinoma, Hepatocellular
hsa-mir-18b	Glioma
hsa-mir-18b	Head and Neck Neoplasms
hsa-mir-18b	Lung Neoplasms
hsa-mir-18b	Lymphoma
hsa-mir-18b	Stomach Neoplasms
hsa-mir-18b	Toxoplasmosis
hsa-mir-190	Pancreatic Neoplasms
hsa-mir-191	Adenocarcinoma
hsa-mir-191	Adenoviridae Infections
hsa-mir-191	Colonic Neoplasms
hsa-mir-191	Diabetes Mellitus, Type 2
hsa-mir-191	Lung Neoplasms
hsa-mir-191	Melanoma
hsa-mir-191	Ovarian Neoplasms
hsa-mir-191	Pancreatic Neoplasms
hsa-mir-191	Prostatic Neoplasms
hsa-mir-191	Stomach Neoplasms
hsa-mir-192	Adenocarcinoma
hsa-mir-192	Adrenocortical Carcinoma
hsa-mir-192	Carcinoma
hsa-mir-192	Colonic Neoplasms
hsa-mir-192	Fibrosis
hsa-mir-192	Heart Failure
hsa-mir-192	Lung Neoplasms
hsa-mir-192	Multiple Myeloma
hsa-mir-192	Nephrosclerosis
hsa-mir-192	Reperfusion Injury
hsa-mir-193a	Carcinoma, Squamous Cell
hsa-mir-193a	Melanoma
hsa-mir-193a	Mesothelioma
hsa-mir-193b	Adenocarcinoma
hsa-mir-193b	Breast Neoplasms
hsa-mir-193b	Head and Neck Neoplasms
hsa-mir-193b	Hematologic Neoplasms
hsa-mir-193b	Melanoma
hsa-mir-193b	Prostatic Neoplasms
hsa-mir-194	Adenocarcinoma
hsa-mir-194	Adrenocortical Carcinoma
hsa-mir-194	Breast Neoplasms
hsa-mir-194	Endometriosis
hsa-mir-194	Melanoma
hsa-mir-194	Multiple Myeloma
hsa-mir-194	Ovarian Neoplasms
hsa-mir-194	Prostatic Neoplasms
hsa-mir-194	Reperfusion Injury
hsa-mir-194	Uterine Cervical Neoplasms
hsa-mir-195	Adenocarcinoma
hsa-mir-195	Adrenocortical Adenoma
hsa-mir-195	Aortic Valve Insufficiency
hsa-mir-195	Aortic Valve Stenosis
hsa-mir-195	Breast Neoplasms
hsa-mir-195	Carcinoma, Hepatocellular
hsa-mir-195	Cardiomyopathy, Hypertrophic
hsa-mir-195	Colorectal Neoplasms
hsa-mir-195	Eclampsia
hsa-mir-195	Glioblastoma
hsa-mir-195	Heart Defects, Congenital
hsa-mir-195	Heart Failure
hsa-mir-195	Leukemia, Lymphocytic, Chronic, B-Cell
hsa-mir-195	Lupus Vulgaris
hsa-mir-195	Lymphoma, B-Cell
hsa-mir-195	Muscular Disorders, Atrophic
hsa-mir-195	Parkinson Disease
hsa-mir-195	Stomach Neoplasms
hsa-mir-196a	Adenocarcinoma
hsa-mir-196a	Adrenocortical Carcinoma
hsa-mir-196a	Barrett Esophagus
hsa-mir-196a	Breast Neoplasms
hsa-mir-196a	Carcinoma, Hepatocellular
hsa-mir-196a	Cardiomyopathy, Dilated
hsa-mir-196a	Glioma
hsa-mir-196a	Heart Failure
hsa-mir-196a	Hepatitis C
hsa-mir-196a	Lung Neoplasms
hsa-mir-196a	Melanoma
hsa-mir-196a	Pancreatic Neoplasms
hsa-mir-196a	Stomach Neoplasms
hsa-mir-196b	Adenoviridae Infections
hsa-mir-196b	Endometriosis
hsa-mir-196b	Hepatitis C
hsa-mir-196b	Leukemia
hsa-mir-196b	Leukemia, Lymphocytic, Chronic, B-Cell
hsa-mir-196b	Leukemia, Myeloid, Acute
hsa-mir-196b	Neutropenia
hsa-mir-197	Breast Neoplasms
hsa-mir-197	Diabetes Mellitus, Type 2
hsa-mir-197	Lung Neoplasms
hsa-mir-197	Lupus Vulgaris
hsa-mir-1972	Adenoviridae Infections
hsa-mir-1974	Adenoviridae Infections
hsa-mir-1975	Adenoviridae Infections
hsa-mir-1979	Adenoviridae Infections
hsa-mir-198	Acquired Immunodeficiency Syndrome
hsa-mir-198	Carcinoma, Hepatocellular
hsa-mir-198	Coronary Artery Disease
hsa-mir-198	Lung Neoplasms
hsa-mir-198	Lupus Vulgaris
hsa-mir-199a	Anoxia
hsa-mir-199a	Breast Neoplasms
hsa-mir-199a	Carcinoma, Hepatocellular
hsa-mir-199a	Cardiomegaly
hsa-mir-199a	Cardiomyopathy, Hypertrophic
hsa-mir-199a	Hepatitis C
hsa-mir-199a	Hepatitis, Chronic
hsa-mir-199a	Lung Neoplasms
hsa-mir-199a	Melanoma
hsa-mir-199a	Muscular Disorders, Atrophic
hsa-mir-199a	Ovarian Neoplasms
hsa-mir-199a	Pancreatic Neoplasms
hsa-mir-199a	Prostatic Neoplasms
hsa-mir-199a	Reperfusion Injury
hsa-mir-199b	Choriocarcinoma
hsa-mir-199b	Heart Failure
hsa-mir-199b	Hepatitis, Chronic
hsa-mir-199b	Leukemia
hsa-mir-199b	Lung Neoplasms
hsa-mir-199b	Medulloblastoma
hsa-mir-199b	Muscular Disorders, Atrophic
hsa-mir-199b	Urinary Bladder Neoplasms
hsa-mir-19a	Azoospermia
hsa-mir-19a	Breast Neoplasms
hsa-mir-19a	Carcinoma, Hepatocellular
hsa-mir-19a	Colonic Neoplasms
hsa-mir-19a	Glioblastoma
hsa-mir-19a	Hamartoma Syndrome, Multiple
hsa-mir-19a	Hematologic Neoplasms
hsa-mir-19a	Hodgkin Disease
hsa-mir-19a	Leukemia
hsa-mir-19a	Leukemia, B-Cell
hsa-mir-19a	Leukemia, Myeloid
hsa-mir-19a	Leukemia, Myeloid, Acute
hsa-mir-19a	Leukemia-Lymphoma, Adult T-Cell
hsa-mir-19a	Lung Neoplasms
hsa-mir-19a	Lymphoma
hsa-mir-19a	Lymphoma, B-Cell
hsa-mir-19a	Lymphoma, Large-Cell, Anaplastic
hsa-mir-19a	Lymphoma, T-Cell
hsa-mir-19a	Medulloblastoma
hsa-mir-19a	Melanoma
hsa-mir-19a	Neuroblastoma
hsa-mir-19a	Ovarian Neoplasms
hsa-mir-19a	Stomach Neoplasms
hsa-mir-19a	Vascular Diseases
hsa-mir-19b	Adenoviridae Infections
hsa-mir-19b	Azoospermia
hsa-mir-19b	Breast Neoplasms
hsa-mir-19b	Carcinoma, Hepatocellular
hsa-mir-19b	Colonic Neoplasms
hsa-mir-19b	Glioblastoma
hsa-mir-19b	Heart Failure
hsa-mir-19b	Hematologic Neoplasms
hsa-mir-19b	Hodgkin Disease
hsa-mir-19b	Leukemia
hsa-mir-19b	Leukemia, B-Cell
hsa-mir-19b	Leukemia, Myeloid
hsa-mir-19b	Leukemia, Myeloid, Acute
hsa-mir-19b	Leukemia-Lymphoma, Adult T-Cell
hsa-mir-19b	Lung Neoplasms
hsa-mir-19b	Lymphoma
hsa-mir-19b	Lymphoma, B-Cell
hsa-mir-19b	Lymphoma, Large-Cell, Anaplastic
hsa-mir-19b	Lymphoma, T-Cell
hsa-mir-19b	Medulloblastoma
hsa-mir-19b	Melanoma
hsa-mir-19b	Muscular Disorders, Atrophic
hsa-mir-19b	Ovarian Neoplasms
hsa-mir-200a	Adenocarcinoma
hsa-mir-200a	Breast Neoplasms
hsa-mir-200a	Carcinoma
hsa-mir-200a	Carcinoma, Hepatocellular
hsa-mir-200a	Endometriosis
hsa-mir-200a	Glomerulonephritis, IGA
hsa-mir-200a	Hepatitis B
hsa-mir-200a	Melanoma
hsa-mir-200a	Meningioma
hsa-mir-200a	Nephrosclerosis
hsa-mir-200a	Ovarian Neoplasms
hsa-mir-200a	Pancreatic Neoplasms
hsa-mir-200a	Thyroid Neoplasms
hsa-mir-200a	Uterine Cervical Neoplasms
hsa-mir-200b	Adenocarcinoma
hsa-mir-200b	Adrenal Cortex Neoplasms
hsa-mir-200b	Adrenocortical Adenoma
hsa-mir-200b	Adrenocortical Carcinoma
hsa-mir-200b	Breast Neoplasms
hsa-mir-200b	Carcinoma
hsa-mir-200b	Carcinoma, Hepatocellular
hsa-mir-200b	Carcinoma, Renal Cell
hsa-mir-200b	Cholangiocarcinoma
hsa-mir-200b	Colonic Neoplasms
hsa-mir-200b	Endometriosis
hsa-mir-200b	Glomerulonephritis, IGA
hsa-mir-200b	Hepatitis B
hsa-mir-200b	Melanoma
hsa-mir-200b	Nephrosclerosis
hsa-mir-200b	Ovarian Neoplasms
hsa-mir-200b	Pancreatic Neoplasms
hsa-mir-200b	Thyroid Neoplasms
hsa-mir-200c	Adenocarcinoma
hsa-mir-200c	Adrenocortical Carcinoma
hsa-mir-200c	Breast Neoplasms
hsa-mir-200c	Carcinoma
hsa-mir-200c	Carcinoma, Hepatocellular
hsa-mir-200c	Carcinoma, Renal Cell
hsa-mir-200c	Heart Failure
hsa-mir-200c	Hepatitis B
hsa-mir-200c	Lupus Vulgaris
hsa-mir-200c	Melanoma
hsa-mir-200c	Ovarian Neoplasms
hsa-mir-203	Adenocarcinoma
hsa-mir-203	Adrenal Cortex Neoplasms
hsa-mir-203	Adrenocortical Adenoma
hsa-mir-203	Adrenocortical Carcinoma
hsa-mir-203	Carcinoma, Hepatocellular
hsa-mir-203	Colorectal Neoplasms
hsa-mir-203	Lung Neoplasms
hsa-mir-203	Pancreatic Neoplasms
hsa-mir-203	Psoriasis
hsa-mir-204	Adenocarcinoma
hsa-mir-204	Breast Neoplasms
hsa-mir-204	Head and Neck Neoplasms
hsa-mir-204	Heart Failure
hsa-mir-204	Retinal Degeneration
hsa-mir-205	Adenocarcinoma
hsa-mir-205	Breast Neoplasms
hsa-mir-205	Carcinoma
hsa-mir-205	Carcinoma, Non-Small-Cell Lung
hsa-mir-205	Carcinoma, Squamous Cell
hsa-mir-205	Colonic Neoplasms
hsa-mir-205	Head and Neck Neoplasms
hsa-mir-205	Heart Failure
hsa-mir-205	Hodgkin Disease
hsa-mir-205	Lung Neoplasms
hsa-mir-205	Melanoma
hsa-mir-205	Nephrosclerosis
hsa-mir-205	Prostatic Neoplasms
hsa-mir-205	Urinary Bladder Neoplasms
hsa-mir-206	Amyotrophic Lateral Sclerosis
hsa-mir-206	Breast Neoplasms
hsa-mir-206	Distal Myopathies
hsa-mir-206	Hypertrophy
hsa-mir-206	Leukemia, Lymphocytic, Chronic, B-Cell
hsa-mir-206	Muscular Dystrophies
hsa-mir-206	Musculoskeletal Abnormalities
hsa-mir-206	Myocardial Infarction
hsa-mir-206	Myotonic Dystrophy
hsa-mir-206	Rhabdomyosarcoma
hsa-mir-206	Waldenstrom Macroglobulinemia
hsa-mir-208	Cardiomyopathy, Hypertrophic
hsa-mir-208	Endomyocardial Fibrosis
hsa-mir-208	Heart Failure
hsa-mir-208	Hypertrophy
hsa-mir-208a	Cardiomegaly
hsa-mir-208a	Myocardial Infarction
hsa-mir-208b	Atrophy
hsa-mir-208b	Hypertension
hsa-mir-208b	Lupus Vulgaris
hsa-mir-20a	Adenocarcinoma
hsa-mir-20a	Alzheimer Disease
hsa-mir-20a	Azoospermia
hsa-mir-20a	Breast Neoplasms
hsa-mir-20a	Carcinoma
hsa-mir-20a	Carcinoma, Hepatocellular
hsa-mir-20a	Carcinoma, Squamous Cell
hsa-mir-20a	Colonic Neoplasms
hsa-mir-20a	Colorectal Neoplasms
hsa-mir-20a	Endometriosis
hsa-mir-20a	Glioblastoma
hsa-mir-20a	Glioma
hsa-mir-20a	Hematologic Neoplasms
hsa-mir-20a	Hodgkin Disease
hsa-mir-20a	Leukemia
hsa-mir-20a	Leukemia, B-Cell
hsa-mir-20a	Leukemia, Myeloid
hsa-mir-20a	Leukemia, Myeloid, Acute
hsa-mir-20a	Leukemia-Lymphoma, Adult T-Cell
hsa-mir-20a	Lung Neoplasms
hsa-mir-20a	Lymphoma
hsa-mir-20a	Lymphoma, B-Cell
hsa-mir-20a	Lymphoma, Large-Cell, Anaplastic
hsa-mir-20a	Lymphoma, T-Cell
hsa-mir-20a	Medulloblastoma
hsa-mir-20a	Melanoma
hsa-mir-20a	Myeloproliferative Disorders
hsa-mir-20a	Ovarian Neoplasms
hsa-mir-20a	Pancreatic Neoplasms
hsa-mir-20a	Prostatic Neoplasms
hsa-mir-20a	Reperfusion Injury
hsa-mir-20a	Stomach Neoplasms
hsa-mir-20a	Toxoplasmosis
hsa-mir-20a	Vascular Diseases
hsa-mir-20b	Breast Neoplasms
hsa-mir-20b	Carcinoma, Hepatocellular
hsa-mir-20b	Diabetes Mellitus, Type 2
hsa-mir-20b	Glioma
hsa-mir-20b	Lymphoma
hsa-mir-20b	Lymphoma, Mantle-Cell
hsa-mir-20b	Melanoma
hsa-mir-20b	Salivary Gland Neoplasms
hsa-mir-20b	Stomach Neoplasms
hsa-mir-20b	Toxoplasmosis
hsa-mir-21	ACTH-Secreting Pituitary Adenoma
hsa-mir-21	Adenocarcinoma
hsa-mir-21	Adenoma
hsa-mir-21	Alzheimer Disease
hsa-mir-21	Astrocytoma
hsa-mir-21	Atherosclerosis
hsa-mir-21	Brain Neoplasms
hsa-mir-21	Breast Neoplasms
hsa-mir-21	Carcinoma
hsa-mir-21	Carcinoma, Ductal, Breast
hsa-mir-21	Carcinoma, Hepatocellular
hsa-mir-21	Carcinoma, Non-Small-Cell Lung
hsa-mir-21	Carcinoma, Squamous Cell
hsa-mir-21	Cardiomyopathies
hsa-mir-21	Cardiomyopathy, Hypertrophic
hsa-mir-21	Cholangiocarcinoma
hsa-mir-21	Colitis, Ulcerative
hsa-mir-21	Colonic Neoplasms
hsa-mir-21	Colorectal Neoplasms
hsa-mir-21	Coronary Artery Disease
hsa-mir-21	Dermatitis, Atopic
hsa-mir-21	Diabetes Mellitus, Type 2
hsa-mir-21	Eclampsia
hsa-mir-21	Esophageal Neoplasms
hsa-mir-21	Focal Epithelial Hyperplasia
hsa-mir-21	Glioblastoma
hsa-mir-21	Glioma
hsa-mir-21	Granulosa Cell Tumor
hsa-mir-21	Hamartoma Syndrome, Multiple
hsa-mir-21	Head and Neck Neoplasms
hsa-mir-21	Heart Diseases
hsa-mir-21	Heart Failure
hsa-mir-21	Hodgkin Disease
hsa-mir-21	Inflammation
hsa-mir-21	Leukemia, Lymphocytic, Chronic, B-Cell
hsa-mir-21	Liver Cirrhosis
hsa-mir-21	Lung Neoplasms
hsa-mir-21	Lymphoma, B-Cell
hsa-mir-21	Lymphoma, Large B-Cell, Diffuse
hsa-mir-21	Multiple Myeloma
hsa-mir-21	Muscular Disorders, Atrophic
hsa-mir-21	Myocardial Infarction
hsa-mir-21	Myocardial Ischemia
hsa-mir-21	Myocardial Reperfusion Injury
hsa-mir-21	Neuroma, Acoustic
hsa-mir-21	Neutropenia
hsa-mir-21	Ovarian Neoplasms
hsa-mir-21	Pancreatic Neoplasms
hsa-mir-21	Polycythemia Vera
hsa-mir-21	Prostatic Neoplasms
hsa-mir-21	Psoriasis
hsa-mir-21	Pulmonary Fibrosis
hsa-mir-21	Reperfusion Injury
hsa-mir-21	Salivary Gland Neoplasms
hsa-mir-21	Spinal Cord Injuries
hsa-mir-21	Stomach Neoplasms
hsa-mir-21	Urinary Bladder Neoplasms
hsa-mir-210	Adenocarcinoma
hsa-mir-210	Adenoviridae Infections
hsa-mir-210	Adrenal Cortex Neoplasms
hsa-mir-210	Adrenocortical Adenoma
hsa-mir-210	Adrenocortical Carcinoma
hsa-mir-210	Atherosclerosis
hsa-mir-210	Breast Neoplasms
hsa-mir-210	Carcinoma, Renal Cell
hsa-mir-210	Carcinoma, Squamous Cell
hsa-mir-210	Heart Failure
hsa-mir-210	Inflammation
hsa-mir-210	Ischemia
hsa-mir-210	Lung Neoplasms
hsa-mir-210	Lupus Vulgaris
hsa-mir-210	Melanoma
hsa-mir-210	Muscular Disorders, Atrophic
hsa-mir-210	Myocardial Infarction
hsa-mir-210	Pancreatic Neoplasms
hsa-mir-210	Pre-Eclampsia
hsa-mir-211	Carcinoma, Squamous Cell
hsa-mir-211	Heart Failure
hsa-mir-212	Carcinoma, Non-Small-Cell Lung
hsa-mir-212	Cocaine-Related Disorders
hsa-mir-212	Heart Failure
hsa-mir-212	Liver Diseases, Alcoholic
hsa-mir-212	Lung Neoplasms
hsa-mir-212	Stomach Neoplasms
hsa-mir-214	Adrenal Cortex Neoplasms
hsa-mir-214	Breast Neoplasms
hsa-mir-214	Carcinoma
hsa-mir-214	Cardiomyopathy, Hypertrophic
hsa-mir-214	Hepatoblastoma
hsa-mir-214	Lung Neoplasms
hsa-mir-214	Melanoma
hsa-mir-214	Muscular Disorders, Atrophic
hsa-mir-214	Ovarian Neoplasms
hsa-mir-214	Pancreatic Neoplasms
hsa-mir-214	Prostatic Neoplasms
hsa-mir-214	Reperfusion Injury
hsa-mir-214	Retinal Neovascularization
hsa-mir-214	Stomach Neoplasms
hsa-mir-215	Adenocarcinoma
hsa-mir-215	Breast Neoplasms
hsa-mir-215	Heart Failure
hsa-mir-215	Melanoma
hsa-mir-215	Multiple Myeloma
hsa-mir-215	Ovarian Neoplasms
hsa-mir-215	Uterine Cervical Neoplasms
hsa-mir-216a	Lung Neoplasms
hsa-mir-216a	Melanoma
hsa-mir-216b	Lung Neoplasms
hsa-mir-217	Melanoma
hsa-mir-217	Pancreatic Neoplasms
hsa-mir-218	Breast Neoplasms
hsa-mir-218	Heart Failure
hsa-mir-218	Lung Neoplasms
hsa-mir-218	Melanoma
hsa-mir-218	Ovarian Neoplasms
hsa-mir-218	Stomach Neoplasms
hsa-mir-218	Uterine Cervical Neoplasms
hsa-mir-219	Adenoviridae Infections
hsa-mir-219	Breast Neoplasms
hsa-mir-219	Lung Neoplasms
hsa-mir-219	Melanoma
hsa-mir-219	Ovarian Neoplasms
hsa-mir-22	Heart Failure
hsa-mir-22	Leukemia, Lymphocytic, Chronic, B-Cell
hsa-mir-22	Lymphoma, B-Cell
hsa-mir-22	Melanoma
hsa-mir-22	Muscular Disorders, Atrophic
hsa-mir-22	Ovarian Neoplasms
hsa-mir-22	Prostatic Neoplasms
hsa-mir-22	Thyroid Neoplasms
hsa-mir-220	Lung Neoplasms
hsa-mir-221	Adenocarcinoma
hsa-mir-221	Alopecia
hsa-mir-221	Astrocytoma
hsa-mir-221	Atherosclerosis
hsa-mir-221	Breast Neoplasms
hsa-mir-221	Carcinoma
hsa-mir-221	Carcinoma, Hepatocellular
hsa-mir-221	Carotid Artery Diseases
hsa-mir-221	Cholesteatoma
hsa-mir-221	Colonic Neoplasms
hsa-mir-221	Glioblastoma
hsa-mir-221	Head and Neck Neoplasms
hsa-mir-221	Hyperglycemia
hsa-mir-221	Leukemia, Lymphocytic, Chronic, B-Cell
hsa-mir-221	Leukemia, Myeloid, Acute
hsa-mir-221	Lymphoma, Large B-Cell, Diffuse
hsa-mir-221	Lymphoma, Primary Effusion
hsa-mir-221	Marek Disease
hsa-mir-221	Melanoma
hsa-mir-221	Muscular Disorders, Atrophic
hsa-mir-221	Myelodysplastic Syndromes
hsa-mir-221	Pancreatic Neoplasms
hsa-mir-221	Polycythemia Vera
hsa-mir-221	Precursor Cell Lymphoblastic Leukemia-Lymphoma
hsa-mir-221	Prostatic Neoplasms
hsa-mir-221	Sarcoma, Kaposi
hsa-mir-221	Stomach Neoplasms
hsa-mir-221	Thyroid Neoplasms
hsa-mir-222	Adrenocortical Carcinoma
hsa-mir-222	Atherosclerosis
hsa-mir-222	Brain Neoplasms
hsa-mir-222	Breast Neoplasms
hsa-mir-222	Carcinoma
hsa-mir-222	Carcinoma, Hepatocellular
hsa-mir-222	Carotid Artery Diseases
hsa-mir-222	Eclampsia
hsa-mir-222	Glioblastoma
hsa-mir-222	Leukemia, Lymphocytic, Chronic, B-Cell
hsa-mir-222	Leukemia, Myeloid, Acute
hsa-mir-222	Lymphoma, Primary Effusion
hsa-mir-222	Marek Disease
hsa-mir-222	Melanoma
hsa-mir-222	Muscular Disorders, Atrophic
hsa-mir-222	Myelodysplastic Syndromes
hsa-mir-222	Pancreatic Neoplasms
hsa-mir-222	Polycythemia Vera
hsa-mir-222	Precursor B-Cell Lymphoblastic Leukemia-Lymphoma
hsa-mir-222	Prostatic Neoplasms
hsa-mir-222	Sarcoma, Kaposi
hsa-mir-222	Stomach Neoplasms
hsa-mir-222	Thyroid Neoplasms
hsa-mir-223	Adenocarcinoma
hsa-mir-223	Breast Neoplasms
hsa-mir-223	Carcinoma, Hepatocellular
hsa-mir-223	Colonic Neoplasms
hsa-mir-223	Diabetes Mellitus, Type 2
hsa-mir-223	Endometriosis
hsa-mir-223	Leukemia, Lymphocytic, Chronic, B-Cell
hsa-mir-223	Leukemia, Myeloid, Acute
hsa-mir-223	Lung Neoplasms
hsa-mir-223	Lupus Vulgaris
hsa-mir-223	Marek Disease
hsa-mir-223	Muscular Disorders, Atrophic
hsa-mir-223	Ovarian Neoplasms
hsa-mir-223	Pancreatic Neoplasms
hsa-mir-223	Precursor Cell Lymphoblastic Leukemia-Lymphoma
hsa-mir-223	Precursor T-Cell Lymphoblastic Leukemia-Lymphoma
hsa-mir-223	Prostatic Neoplasms
hsa-mir-223	Reperfusion Injury
hsa-mir-223	Sepsis
hsa-mir-223	Stomach Neoplasms
hsa-mir-224	Carcinoma, Hepatocellular
hsa-mir-224	Carcinoma, Renal Cell
hsa-mir-224	Hepatitis, Chronic
hsa-mir-224	Leukemia, Myeloid, Acute
hsa-mir-224	Lung Neoplasms
hsa-mir-224	Ovarian Neoplasms
hsa-mir-224	Pancreatic Neoplasms
hsa-mir-23a	Carcinoma
hsa-mir-23a	Cardiomyopathy, Hypertrophic
hsa-mir-23a	Hepatitis C
hsa-mir-23a	Leukemia, Myeloid
hsa-mir-23a	Lupus Vulgaris
hsa-mir-23a	Vascular Diseases
hsa-mir-23b	Adrenocortical Carcinoma
hsa-mir-23b	Cardiomyopathy, Hypertrophic
hsa-mir-23b	Heart Failure
hsa-mir-23b	Kidney Neoplasms
hsa-mir-23b	Leukemia, Lymphocytic, Chronic, B-Cell
hsa-mir-23b	Melanoma
hsa-mir-23b	Prostatic Neoplasms
hsa-mir-23b	Salivary Gland Neoplasms
hsa-mir-24	Carcinoma, Squamous Cell
hsa-mir-24	Cardiomyopathy, Hypertrophic
hsa-mir-24	Colonic Neoplasms
hsa-mir-24	Diabetes Mellitus, Type 2
hsa-mir-24	Heart Failure
hsa-mir-24	Hepatitis C
hsa-mir-24	Hodgkin Disease
hsa-mir-24	Leukemia, Lymphocytic, Chronic, B-Cell
hsa-mir-24	Lung Neoplasms
hsa-mir-24	Pancreatic Neoplasms
hsa-mir-24	Stomach Neoplasms
hsa-mir-24	Tourette Syndrome
hsa-mir-25	Adenocarcinoma
hsa-mir-25	Adenoviridae Infections
hsa-mir-25	Breast Neoplasms
hsa-mir-25	Endomyocardial Fibrosis
hsa-mir-25	Leukemia, Myeloid, Acute
hsa-mir-25	Melanoma
hsa-mir-25	Muscular Dystrophy, Facioscapulohumeral
hsa-mir-25	Ovarian Neoplasms
hsa-mir-25	Pancreatic Neoplasms
hsa-mir-25	Prostatic Neoplasms
hsa-mir-25	Stomach Neoplasms
hsa-mir-26a	Aortic Valve Insufficiency
hsa-mir-26a	Aortic Valve Stenosis
hsa-mir-26a	Heart Defects, Congenital
hsa-mir-26a	Heart Failure
hsa-mir-26a	Hypertrophy
hsa-mir-26a	Leukemia, Myeloid, Acute
hsa-mir-26a	Lung Neoplasms
hsa-mir-26a	Lymphoma
hsa-mir-26a	Lymphoma, Mantle-Cell
hsa-mir-26b	Adenocarcinoma
hsa-mir-26b	Adenoviridae Infections
hsa-mir-26b	Eclampsia
hsa-mir-26b	Lymphoma, B-Cell
hsa-mir-26b	Polycythemia Vera
hsa-mir-27a	Adenoviridae Infections
hsa-mir-27a	Breast Neoplasms
hsa-mir-27a	Carcinoma, Squamous Cell
hsa-mir-27a	Endometrial Neoplasms
hsa-mir-27a	Heart Failure
hsa-mir-27a	Lymphoma, Extranodal NK-T-Cell
hsa-mir-27a	Ovarian Neoplasms
hsa-mir-27a	Pancreatic Neoplasms
hsa-mir-27a	Prostatic Neoplasms
hsa-mir-27a	Stomach Neoplasms
hsa-mir-27b	Adenoviridae Infections
hsa-mir-27b	Cardiomyopathy, Hypertrophic
hsa-mir-27b	Endometrial Neoplasms
hsa-mir-27b	Leukemia, Lymphocytic, Chronic, B-Cell
hsa-mir-27b	Lung Neoplasms
hsa-mir-27b	Osteoarthritis
hsa-mir-28	Adrenocortical Carcinoma
hsa-mir-28	Heart Failure
hsa-mir-28	Hepatitis, Chronic
hsa-mir-28	Muscular Disorders, Atrophic
hsa-mir-296	Atherosclerosis
hsa-mir-296	Breast Neoplasms
hsa-mir-296	Carcinoma, Squamous Cell
hsa-mir-296	Heart Failure
hsa-mir-296	Hepatitis C
hsa-mir-296	Lupus Vulgaris
hsa-mir-296	Melanoma
hsa-mir-296	Ovarian Neoplasms
hsa-mir-297	Heart Failure
hsa-mir-298	Cerebral Hemorrhage
hsa-mir-298	Stroke
hsa-mir-299	Heart Failure
hsa-mir-299	Leukemia, Myeloid, Acute
hsa-mir-299	Muscular Disorders, Atrophic
hsa-mir-299	Salivary Gland Neoplasms
hsa-mir-29a	Acquired Immunodeficiency Syndrome
hsa-mir-29a	Alzheimer Disease
hsa-mir-29a	Breast Neoplasms
hsa-mir-29a	Colorectal Neoplasms
hsa-mir-29a	Endomyocardial Fibrosis
hsa-mir-29a	Heart Failure
hsa-mir-29a	Irritable Bowel Syndrome
hsa-mir-29a	Leukemia, Lymphocytic, Chronic, B-Cell
hsa-mir-29a	Leukemia, Myeloid, Acute
hsa-mir-29a	Lung Neoplasms
hsa-mir-29a	Lymphoma, B-Cell
hsa-mir-29a	Ovarian Neoplasms
hsa-mir-29a	Precursor Cell Lymphoblastic Leukemia-Lymphoma
hsa-mir-29a	Rhabdomyosarcoma
hsa-mir-29b	Acquired Immunodeficiency Syndrome
hsa-mir-29b	Alzheimer Disease
hsa-mir-29b	Breast Neoplasms
hsa-mir-29b	Colonic Neoplasms
hsa-mir-29b	Heart Failure
hsa-mir-29b	Leukemia, Lymphocytic, Chronic, B-Cell
hsa-mir-29b	Leukemia, Myeloid, Acute
hsa-mir-29b	Lung Neoplasms
hsa-mir-29b	Pancreatic Neoplasms
hsa-mir-29b	Precursor Cell Lymphoblastic Leukemia-Lymphoma
hsa-mir-29b	Prostatic Neoplasms
hsa-mir-29c	Endometriosis
hsa-mir-29c	Head and Neck Neoplasms
hsa-mir-29c	Leukemia, Lymphocytic, Chronic, B-Cell
hsa-mir-29c	Lung Neoplasms
hsa-mir-29c	Lymphoma, B-Cell
hsa-mir-29c	Muscular Disorders, Atrophic
hsa-mir-29c	Nasopharyngeal Neoplasms
hsa-mir-29c	Precursor Cell Lymphoblastic Leukemia-Lymphoma
hsa-mir-29c	Salivary Gland Neoplasms
hsa-mir-300	Heart Failure
hsa-mir-301a	Adrenocortical Carcinoma
hsa-mir-301a	Lung Neoplasms
hsa-mir-301a	Salivary Gland Neoplasms
hsa-mir-301b	Adrenocortical Carcinoma
hsa-mir-301b	Salivary Gland Neoplasms
hsa-mir-302a	Azoospermia
hsa-mir-302a	Breast Neoplasms
hsa-mir-302a	Carcinoma
hsa-mir-302a	Glioma
hsa-mir-302a	Heart Failure
hsa-mir-302a	Melanoma
hsa-mir-302a	Ovarian Neoplasms
hsa-mir-302a	Skin Neoplasms
hsa-mir-302b	Breast Neoplasms
hsa-mir-302b	Carcinoma
hsa-mir-302b	Carcinoma, Embryonal
hsa-mir-302b	Glioma
hsa-mir-302b	Heart Failure
hsa-mir-302b	Melanoma
hsa-mir-302b	Ovarian Neoplasms
hsa-mir-302b	Skin Neoplasms
hsa-mir-302b	Thyroid Neoplasms
hsa-mir-302c	Breast Neoplasms
hsa-mir-302c	Carcinoma
hsa-mir-302c	Glioma
hsa-mir-302c	Heart Failure
hsa-mir-302c	Melanoma
hsa-mir-302c	Ovarian Neoplasms
hsa-mir-302c	Salivary Gland Neoplasms
hsa-mir-302c	Skin Neoplasms
hsa-mir-302d	Breast Neoplasms
hsa-mir-302d	Carcinoma
hsa-mir-302d	Glioma
hsa-mir-302d	Melanoma
hsa-mir-302d	Ovarian Neoplasms
hsa-mir-302d	Skin Neoplasms
hsa-mir-302e	Carcinoma
hsa-mir-302f	Carcinoma
hsa-mir-30a	Adenoviridae Infections
hsa-mir-30a	Adrenocortical Carcinoma
hsa-mir-30a	Breast Neoplasms
hsa-mir-30a	Carcinoma
hsa-mir-30a	Carcinoma, Squamous Cell
hsa-mir-30a	Heart Failure
hsa-mir-30a	Hepatitis C
hsa-mir-30a	Lung Neoplasms
hsa-mir-30a	Lupus Vulgaris
hsa-mir-30a	Melanoma
hsa-mir-30a	Muscular Disorders, Atrophic
hsa-mir-30b	Adenoviridae Infections
hsa-mir-30b	Aortic Valve Insufficiency
hsa-mir-30b	Aortic Valve Stenosis
hsa-mir-30b	Breast Neoplasms
hsa-mir-30b	Heart Defects, Congenital
hsa-mir-30b	Heart Failure
hsa-mir-30b	Hepatitis C
hsa-mir-30b	Lung Neoplasms
hsa-mir-30b	Melanoma
hsa-mir-30b	Multiple Myeloma
hsa-mir-30b	Ovarian Neoplasms
hsa-mir-30c	Adenoviridae Infections
hsa-mir-30c	Breast Neoplasms
hsa-mir-30c	Colonic Neoplasms
hsa-mir-30c	Heart Failure
hsa-mir-30c	Hepatitis C
hsa-mir-30c	Lung Neoplasms
hsa-mir-30c	Ovarian Neoplasms
hsa-mir-30c	Pancreatic Neoplasms
hsa-mir-30c	Prostatic Neoplasms
hsa-mir-30d	Breast Neoplasms
hsa-mir-30d	Carcinoma, Non-Small-Cell Lung
hsa-mir-30d	Carcinoma, Squamous Cell
hsa-mir-30d	Hepatitis C
hsa-mir-30d	Lung Neoplasms
hsa-mir-30d	Lupus Vulgaris
hsa-mir-30d	Melanoma
hsa-mir-30d	Ovarian Neoplasms
hsa-mir-30e	Heart Failure
hsa-mir-30e	Lung Neoplasms
hsa-mir-30e	Lymphoma, B-Cell
hsa-mir-30e	Melanoma
hsa-mir-31	Adenocarcinoma
hsa-mir-31	Breast Neoplasms
hsa-mir-31	Carcinoma
hsa-mir-31	Colorectal Neoplasms
hsa-mir-31	Leiomyosarcoma
hsa-mir-31	Lung Neoplasms
hsa-mir-31	Medulloblastoma
hsa-mir-31	Mesothelioma
hsa-mir-31	Mouth Neoplasms
hsa-mir-31	Myocardial Infarction
hsa-mir-31	Ovarian Neoplasms
hsa-mir-31	Retinal Neovascularization
hsa-mir-31	Schistosomiasis
hsa-mir-31	Stomach Neoplasms
hsa-mir-32	Colonic Neoplasms
hsa-mir-32	Heart Failure
hsa-mir-32	Lung Neoplasms
hsa-mir-32	Muscular Dystrophy, Facioscapulohumeral
hsa-mir-32	Pancreatic Neoplasms
hsa-mir-32	Prostatic Neoplasms
hsa-mir-32	RNA Virus Infections
hsa-mir-320	Breast Neoplasms
hsa-mir-320	Heart Failure
hsa-mir-320	Melanoma
hsa-mir-320	Muscular Disorders, Atrophic
hsa-mir-320	Ovarian Neoplasms
hsa-mir-320a	Cystitis, Interstitial
hsa-mir-320a	Diabetes Mellitus, Type 2
hsa-mir-320b	Cystitis, Interstitial
hsa-mir-320c	Adenoviridae Infections
hsa-mir-320c	Cystitis, Interstitial
hsa-mir-320d	Cystitis, Interstitial
hsa-mir-323	Leukemia, Myeloid, Acute
hsa-mir-323	Thyroid Neoplasms
hsa-mir-324	Adenoviridae Infections
hsa-mir-324	Lupus Vulgaris
hsa-mir-325	Heart Failure
hsa-mir-326	Multiple Sclerosis
hsa-mir-328	Cystitis, Interstitial
hsa-mir-328	Melanoma
hsa-mir-328	Neurodegenerative Diseases
hsa-mir-330	Heart Failure
hsa-mir-330	Melanoma
hsa-mir-331	Prostatic Neoplasms
hsa-mir-331	Stomach Neoplasms
hsa-mir-335	Adrenocortical Carcinoma
hsa-mir-335	Eclampsia
hsa-mir-335	Multiple Myeloma
hsa-mir-335	Muscular Disorders, Atrophic
hsa-mir-335	Ovarian Neoplasms
hsa-mir-337	Neurodegenerative Diseases
hsa-mir-337	Salivary Gland Neoplasms
hsa-mir-338	Adenoviridae Infections
hsa-mir-338	Breast Neoplasms
hsa-mir-338	Lung Neoplasms
hsa-mir-338	Melanoma
hsa-mir-338	Neurodegenerative Diseases
hsa-mir-338	Ovarian Neoplasms
hsa-mir-339	Breast Neoplasms
hsa-mir-339	Heart Failure
hsa-mir-339	Leukemia
hsa-mir-339	Melanoma
hsa-mir-339	Ovarian Neoplasms
hsa-mir-339	Polycythemia Vera
hsa-mir-339	Precursor B-Cell Lymphoblastic Leukemia-Lymphoma
hsa-mir-33a	Adenoviridae Infections
hsa-mir-33a	Lung Neoplasms
hsa-mir-33b	Lung Neoplasms
hsa-mir-340	Heart Failure
hsa-mir-340	Stomach Neoplasms
hsa-mir-342	Adenoviridae Infections
hsa-mir-342	Breast Neoplasms
hsa-mir-342	Heart Failure
hsa-mir-342	Hepatitis, Chronic
hsa-mir-342	Melanoma
hsa-mir-342	Multiple Myeloma
hsa-mir-342	Neurodegenerative Diseases
hsa-mir-342	Prion Diseases
hsa-mir-342	Sepsis
hsa-mir-345	Adenoviridae Infections
hsa-mir-345	Breast Neoplasms
hsa-mir-346	Lupus Vulgaris
hsa-mir-34a	Adenoviridae Infections
hsa-mir-34a	Atherosclerosis
hsa-mir-34a	Brain Neoplasms
hsa-mir-34a	Breast Neoplasms
hsa-mir-34a	Carcinoma
hsa-mir-34a	Carcinoma, Hepatocellular
hsa-mir-34a	Choriocarcinoma
hsa-mir-34a	Colonic Neoplasms
hsa-mir-34a	Glioma
hsa-mir-34a	Leukemia, Lymphocytic, Chronic, B-Cell
hsa-mir-34a	Leukemia, Promyelocytic, Acute
hsa-mir-34a	Lung Neoplasms
hsa-mir-34a	Lymphoma, B-Cell
hsa-mir-34a	Melanoma
hsa-mir-34a	Metabolic Diseases
hsa-mir-34a	Muscular Disorders, Atrophic
hsa-mir-34a	Neuroblastoma
hsa-mir-34a	Pain
hsa-mir-34a	Pancreatic Neoplasms
hsa-mir-34a	Precursor Cell Lymphoblastic Leukemia-Lymphoma
hsa-mir-34a	Prostatic Neoplasms
hsa-mir-34a	Stomach Neoplasms
hsa-mir-34a	Uterine Cervical Neoplasms
hsa-mir-34b	Breast Neoplasms
hsa-mir-34b	Heart Failure
hsa-mir-34b	Leukemia, Myeloid, Acute
hsa-mir-34b	Leukemia, Promyelocytic, Acute
hsa-mir-34b	Lung Neoplasms
hsa-mir-34b	Pancreatic Neoplasms
hsa-mir-34b	Stomach Neoplasms
hsa-mir-34c	Breast Neoplasms
hsa-mir-34c	Endometriosis
hsa-mir-34c	Leukemia, Promyelocytic, Acute
hsa-mir-34c	Lung Neoplasms
hsa-mir-34c	Pancreatic Neoplasms
hsa-mir-34c	Prostatic Neoplasms
hsa-mir-34c	Rhabdomyosarcoma
hsa-mir-34c	Stomach Neoplasms
hsa-mir-361	Melanoma
hsa-mir-362	Adenoviridae Infections
hsa-mir-362	Cerebral Hemorrhage
hsa-mir-362	Melanoma
hsa-mir-362	Muscular Disorders, Atrophic
hsa-mir-362	Stroke
hsa-mir-363	Carcinoma, Renal Cell
hsa-mir-363	Muscular Dystrophy, Facioscapulohumeral
hsa-mir-363	Waldenstrom Macroglobulinemia
hsa-mir-365	Colonic Neoplasms
hsa-mir-365	Endometriosis
hsa-mir-365	Heart Failure
hsa-mir-365	Lupus Vulgaris
hsa-mir-365	Melanoma
hsa-mir-367	Breast Neoplasms
hsa-mir-367	Glioma
hsa-mir-367	Heart Failure
hsa-mir-367	Melanoma
hsa-mir-367	Muscular Dystrophy, Facioscapulohumeral
hsa-mir-367	Ovarian Neoplasms
hsa-mir-370	Coronary Artery Disease
hsa-mir-370	Leukemia, Myeloid, Acute
hsa-mir-371	Azoospermia
hsa-mir-371	Carcinoma
hsa-mir-371	Glioma
hsa-mir-371	Lupus Nephritis
hsa-mir-372	Azoospermia
hsa-mir-372	Carcinoma
hsa-mir-372	Cerebellar Neoplasms
hsa-mir-372	Heart Failure
hsa-mir-372	Hepatitis, Chronic
hsa-mir-372	Liver Neoplasms
hsa-mir-372	Neoplasms, Germ Cell and Embryonal
hsa-mir-372	Testicular Neoplasms
hsa-mir-373	Azoospermia
hsa-mir-373	Carcinoma
hsa-mir-373	Cerebellar Neoplasms
hsa-mir-373	Glioma
hsa-mir-373	Heart Failure
hsa-mir-373	Neoplasms, Germ Cell and Embryonal
hsa-mir-373	Precursor B-Cell Lymphoblastic Leukemia-Lymphoma
hsa-mir-373	Prostatic Neoplasms
hsa-mir-373	Testicular Neoplasms
hsa-mir-374b	Adenoviridae Infections
hsa-mir-375	Adrenocortical Carcinoma
hsa-mir-375	Carcinoma
hsa-mir-375	Carcinoma, Squamous Cell
hsa-mir-375	Diabetes Mellitus
hsa-mir-375	Liver Neoplasms
hsa-mir-375	Salivary Gland Neoplasms
hsa-mir-375	Stomach Neoplasms
hsa-mir-376a	Adrenocortical Carcinoma
hsa-mir-376a	Lung Neoplasms
hsa-mir-376a	Salivary Gland Neoplasms
hsa-mir-376b	Adrenocortical Carcinoma
hsa-mir-376c	Adrenocortical Carcinoma
hsa-mir-376c	Hepatitis, Chronic
hsa-mir-376c	Muscular Disorders, Atrophic
hsa-mir-377	Diabetic Nephropathies
hsa-mir-377	Heart Failure
hsa-mir-378	Adenoviridae Infections
hsa-mir-378	Leukemia
hsa-mir-378	Melanoma
hsa-mir-378	Polycythemia Vera
hsa-mir-378	Stomach Neoplasms
hsa-mir-379	Muscular Disorders, Atrophic
hsa-mir-381	Heart Failure
hsa-mir-381	Muscular Disorders, Atrophic
hsa-mir-382	Adrenocortical Adenoma
hsa-mir-382	Heart Failure
hsa-mir-382	Leukemia, Myeloid, Acute
hsa-mir-383	Azoospermia
hsa-mir-383	Breast Neoplasms
hsa-mir-383	Melanoma
hsa-mir-383	Ovarian Neoplasms
hsa-mir-409	Salivary Gland Neoplasms
hsa-mir-410	Alopecia
hsa-mir-411	Pre-Eclampsia
hsa-mir-421	Adenoviridae Infections
hsa-mir-421	Stomach Neoplasms
hsa-mir-422a	Melanoma
hsa-mir-423	Carcinoma
hsa-mir-423	Carcinoma, Squamous Cell
hsa-mir-423	Heart Failure
hsa-mir-423	Lupus Nephritis
hsa-mir-423	Lupus Vulgaris
hsa-mir-424	Adrenocortical Carcinoma
hsa-mir-424	Endometriosis
hsa-mir-424	Heart Failure
hsa-mir-424	Retinal Neovascularization
hsa-mir-425	Glioblastoma
hsa-mir-429	Adenocarcinoma
hsa-mir-429	Breast Neoplasms
hsa-mir-429	Carcinoma, Renal Cell
hsa-mir-429	Glomerulonephritis, IGA
hsa-mir-429	Heart Failure
hsa-mir-429	Melanoma
hsa-mir-429	Nephrosclerosis
hsa-mir-429	Ovarian Neoplasms
hsa-mir-431	Hepatitis C
hsa-mir-432	Heart Failure
hsa-mir-432	Muscular Disorders, Atrophic
hsa-mir-433	Adenoviridae Infections
hsa-mir-433	Chondrodysplasia Punctata
hsa-mir-433	Lupus Vulgaris
hsa-mir-433	Parkinson Disease
hsa-mir-433	Stomach Neoplasms
hsa-mir-448	Hepatitis C
hsa-mir-449a	Adenocarcinoma
hsa-mir-449a	Adrenocortical Carcinoma
hsa-mir-449a	Colonic Neoplasms
hsa-mir-449a	Salivary Gland Neoplasms
hsa-mir-449b	Adenocarcinoma
hsa-mir-449b	Adrenocortical Carcinoma
hsa-mir-449b	Cystitis, Interstitial
hsa-mir-449b	Salivary Gland Neoplasms
hsa-mir-451	Breast Neoplasms
hsa-mir-451	Gastrointestinal Neoplasms
hsa-mir-451	Glioblastoma
hsa-mir-451	Glioma
hsa-mir-451	Myocardial Infarction
hsa-mir-451	Polycythemia Vera
hsa-mir-451	Precursor B-Cell Lymphoblastic Leukemia-Lymphoma
hsa-mir-451	Retinal Neovascularization
hsa-mir-452	Adenoviridae Infections
hsa-mir-452	Carcinoma, Renal Cell
hsa-mir-452	Heart Failure
hsa-mir-452	Melanoma
hsa-mir-452	Muscular Disorders, Atrophic
hsa-mir-453	Breast Neoplasms
hsa-mir-454	Adenoviridae Infections
hsa-mir-454	Leukemia
hsa-mir-455	Glioblastoma
hsa-mir-455	Head and Neck Neoplasms
hsa-mir-483	Adrenocortical Adenoma
hsa-mir-484	Adrenal Cortex Neoplasms
hsa-mir-484	Adrenocortical Adenoma
hsa-mir-484	Adrenocortical Carcinoma
hsa-mir-484	Lupus Vulgaris
hsa-mir-486	Breast Neoplasms
hsa-mir-486	Carcinoma, Non-Small-Cell Lung
hsa-mir-486	Colonic Neoplasms
hsa-mir-486	Colorectal Neoplasms
hsa-mir-486	Diabetes Mellitus, Type 2
hsa-mir-486	Glioblastoma
hsa-mir-486	Liver Neoplasms
hsa-mir-486	Lung Neoplasms
hsa-mir-486	Lupus Vulgaris
hsa-mir-486	Lymphoma
hsa-mir-486	Ovarian Neoplasms
hsa-mir-486	Pancreatic Neoplasms
hsa-mir-486	Prostatic Neoplasms
hsa-mir-486	Sepsis
hsa-mir-486	Testicular Neoplasms
hsa-mir-487b	Muscular Disorders, Atrophic
hsa-mir-488	Breast Neoplasms
hsa-mir-488	Melanoma
hsa-mir-488	Ovarian Neoplasms
hsa-mir-489	Carcinoma, Squamous Cell
hsa-mir-491	Adrenocortical Carcinoma
hsa-mir-491	Azoospermia
hsa-mir-491	Colorectal Neoplasms
hsa-mir-491	Head and Neck Neoplasms
hsa-mir-492	Colorectal Neoplasms
hsa-mir-493	Breast Neoplasms
hsa-mir-494	Heart Failure
hsa-mir-494	Ischemia
hsa-mir-494	Lupus Vulgaris
hsa-mir-494	Prion Diseases
hsa-mir-494	Reperfusion Injury
hsa-mir-494	Waldenstrom Macroglobulinemia
hsa-mir-495	Muscular Disorders, Atrophic
hsa-mir-495	Salivary Gland Neoplasms
hsa-mir-497	Breast Neoplasms
hsa-mir-497	Heart Failure
hsa-mir-497	Muscular Disorders, Atrophic
hsa-mir-497	Stomach Neoplasms
hsa-mir-498	Colonic Neoplasms
hsa-mir-499	Breast Neoplasms
hsa-mir-499	Carcinoma, Non-Small-Cell Lung
hsa-mir-499	Cardiomyopathy, Dilated
hsa-mir-499	Head and Neck Neoplasms
hsa-mir-499	Heart Failure
hsa-mir-499	Lung Neoplasms
hsa-mir-499	Lymphoma
hsa-mir-499	Myocardial Infarction
hsa-mir-500	Carcinoma, Hepatocellular
hsa-mir-500	Cystitis, Interstitial
hsa-mir-500	Heart Failure
hsa-mir-500	Lupus Vulgaris
hsa-mir-501	Melanoma
hsa-mir-501	Muscular Disorders, Atrophic
hsa-mir-503	Adrenal Cortex Neoplasms
hsa-mir-505	Adenoviridae Infections
hsa-mir-507	Heart Failure
hsa-mir-509	Melanoma
hsa-mir-510	Breast Neoplasms
hsa-mir-512	Carcinoma, Hepatocellular
hsa-mir-512	Heart Failure
hsa-mir-514	Carcinoma, Renal Cell
hsa-mir-515	Heart Failure
hsa-mir-516a	Breast Neoplasms
hsa-mir-516a	Lupus Vulgaris
hsa-mir-516a	Ovarian Neoplasms
hsa-mir-516b	Breast Neoplasms
hsa-mir-516b	Lupus Vulgaris
hsa-mir-517a	Melanoma
hsa-mir-518b	Lupus Vulgaris
hsa-mir-518c	Colonic Neoplasms
hsa-mir-518c	Lupus Vulgaris
hsa-mir-518e	Melanoma
hsa-mir-519a	Adenoviridae Infections
hsa-mir-519b	Melanoma
hsa-mir-519d	Breast Neoplasms
hsa-mir-520a	Breast Neoplasms
hsa-mir-520a	Heart Failure
hsa-mir-520b	Heart Failure
hsa-mir-520c	Heart Failure
hsa-mir-520c	Prostatic Neoplasms
hsa-mir-520d	Azoospermia
hsa-mir-520d	Heart Failure
hsa-mir-520e	Heart Failure
hsa-mir-520f	Heart Failure
hsa-mir-520g	Heart Failure
hsa-mir-520h	Heart Failure
hsa-mir-520h	Pancreatic Neoplasms
hsa-mir-521	Prostatic Neoplasms
hsa-mir-523	Heart Failure
hsa-mir-525	Heart Failure
hsa-mir-526a	Heart Failure
hsa-mir-526b	Heart Failure
hsa-mir-532	Melanoma
hsa-mir-542	Carcinoma, Squamous Cell
hsa-mir-542	Neuroblastoma
hsa-mir-542	Waldenstrom Macroglobulinemia
hsa-mir-550	Melanoma
hsa-mir-552	Colonic Neoplasms
hsa-mir-557	Lupus Vulgaris
hsa-mir-561	Multiple Myeloma
hsa-mir-566	Adenoviridae Infections
hsa-mir-575	Leukemia
hsa-mir-575	Lupus Vulgaris
hsa-mir-582	Adenoviridae Infections
hsa-mir-583	Lupus Vulgaris
hsa-mir-584	Colonic Neoplasms
hsa-mir-584	Leukemia, Biphenotypic, Acute
hsa-mir-584	Melanoma
hsa-mir-589	Adenoviridae Infections
hsa-mir-593	Melanoma
hsa-mir-596	Lupus Vulgaris
hsa-mir-599	Multiple Sclerosis
hsa-mir-600	Lupus Vulgaris
hsa-mir-601	Lupus Vulgaris
hsa-mir-602	Carcinoma, Hepatocellular
hsa-mir-602	Hepatitis B
hsa-mir-602	Lupus Vulgaris
hsa-mir-608	Lupus Vulgaris
hsa-mir-611	Lupus Vulgaris
hsa-mir-612	Lupus Vulgaris
hsa-mir-615	Colonic Neoplasms
hsa-mir-615	Lupus Vulgaris
hsa-mir-619	Adenoviridae Infections
hsa-mir-621	Melanoma
hsa-mir-622	Colonic Neoplasms
hsa-mir-622	Lupus Vulgaris
hsa-mir-625	Melanoma
hsa-mir-627	Adenoviridae Infections
hsa-mir-628	Neuroblastoma
hsa-mir-629	Breast Neoplasms
hsa-mir-629	Colonic Neoplasms
hsa-mir-629	Liver Neoplasms
hsa-mir-629	Lung Neoplasms
hsa-mir-629	Lupus Vulgaris
hsa-mir-629	Lymphoma
hsa-mir-629	Ovarian Neoplasms
hsa-mir-629	Prostatic Neoplasms
hsa-mir-629	Testicular Neoplasms
hsa-mir-630	Colonic Neoplasms
hsa-mir-635	Adenoviridae Infections
hsa-mir-637	Lupus Vulgaris
hsa-mir-638	Hepatitis C
hsa-mir-638	Lupus Nephritis
hsa-mir-638	Lupus Vulgaris
hsa-mir-640	Leukemia, Lymphocytic, Chronic, B-Cell
hsa-mir-642	Lupus Vulgaris
hsa-mir-646	Melanoma
hsa-mir-650	Adenoviridae Infections
hsa-mir-650	Stomach Neoplasms
hsa-mir-654	Lupus Vulgaris
hsa-mir-655	Adenoviridae Infections
hsa-mir-657	Lupus Vulgaris
hsa-mir-658	Lupus Vulgaris
hsa-mir-658	Stomach Neoplasms
hsa-mir-659	Dementia
hsa-mir-660	Leukemia
hsa-mir-661	Breast Neoplasms
hsa-mir-661	Carcinoma, Squamous Cell
hsa-mir-662	Lupus Vulgaris
hsa-mir-663	Leukemia
hsa-mir-663	Lupus Nephritis
hsa-mir-663	Lupus Vulgaris
hsa-mir-664	Melanoma
hsa-mir-7	Adenoviridae Infections
hsa-mir-7	Adrenocortical Carcinoma
hsa-mir-7	Breast Neoplasms
hsa-mir-744	Adenoviridae Infections
hsa-mir-767	Melanoma
hsa-mir-769	Lupus Vulgaris
hsa-mir-9	Brain Neoplasms
[truncated: 76 more rows]
