# Supplementary material for: Large-scale prediction of microRNA-disease associations by combinatorial prioritization algorithm
Source: Sci Rep. 2017 Mar 20;7:43792. doi: 10.1038/srep43792 (PMC5357838; doi:10.1038/srep43792)
Supplement: Supplementary Dataset 2 [file srep43792-s3.xls]

## Sheet: microRNA family and cluster
MicroRNA Families
mir-17	hsa-mir-17	hsa-mir-18a	hsa-mir-20a	hsa-mir-93	hsa-mir-106a	hsa-mir-106b	hsa-mir-18b	hsa-mir-20b
let-7	hsa-let-7a-1	hsa-let-7a-2	hsa-let-7a-3	hsa-let-7b	hsa-let-7c	hsa-let-7d	hsa-let-7e	hsa-let-7f-1	hsa-let-7f-2	hsa-mir-98	hsa-let-7g	hsa-let-7i
mir-30	hsa-mir-30a	hsa-mir-30c-2	hsa-mir-30d	hsa-mir-30b	hsa-mir-30c-1	hsa-mir-30e
mir-15	hsa-mir-15a	hsa-mir-16-1	hsa-mir-16-2	hsa-mir-15b	hsa-mir-195
mir-181	hsa-mir-181a-2	hsa-mir-181b-1	hsa-mir-181c	hsa-mir-181a-1	hsa-mir-181b-2	hsa-mir-181d
mir-29	hsa-mir-29a	hsa-mir-29b-1	hsa-mir-29b-2	hsa-mir-29c
mir-19	hsa-mir-19a	hsa-mir-19b-1	hsa-mir-19b-2
mir-25	hsa-mir-25	hsa-mir-92a-1	hsa-mir-92a-2	hsa-mir-92b
mir-9	hsa-mir-9-1	hsa-mir-9-2	hsa-mir-9-3
mir-125	hsa-mir-125b-1	hsa-mir-125a	hsa-mir-125b-2
mir-154	hsa-mir-154	hsa-mir-369	hsa-mir-377	hsa-mir-381	hsa-mir-382	hsa-mir-323	hsa-mir-453	hsa-mir-409	hsa-mir-410	hsa-mir-487a	hsa-mir-494	hsa-mir-496	hsa-mir-539	hsa-mir-487b	hsa-mir-655	hsa-mir-656	hsa-mir-300
mir-8	hsa-mir-200b	hsa-mir-141	hsa-mir-200c	hsa-mir-200a	hsa-mir-429
mir-515	hsa-mir-520e	hsa-mir-515-1	hsa-mir-519e	hsa-mir-520f	hsa-mir-515-2	hsa-mir-519c	hsa-mir-520a	hsa-mir-526b	hsa-mir-519b	hsa-mir-525	hsa-mir-523	hsa-mir-518f	hsa-mir-520b	hsa-mir-518b	hsa-mir-526a-1	hsa-mir-520c	hsa-mir-518c	hsa-mir-524	hsa-mir-517a	hsa-mir-519d	hsa-mir-521-2	hsa-mir-520d	hsa-mir-517b	hsa-mir-520g	hsa-mir-516b-2	hsa-mir-526a-2	hsa-mir-518e	hsa-mir-518a-1	hsa-mir-518d	hsa-mir-516b-1	hsa-mir-518a-2	hsa-mir-517c	hsa-mir-520h	hsa-mir-521-1	hsa-mir-522	hsa-mir-519a-1	hsa-mir-527	hsa-mir-516a-1	hsa-mir-516a-2	hsa-mir-519a-2
mir-124	hsa-mir-124-1	hsa-mir-124-2	hsa-mir-124-3
mir-7	hsa-mir-7-1	hsa-mir-7-2	hsa-mir-7-3
mir-103	hsa-mir-103-2	hsa-mir-103-1	hsa-mir-107
mir-99	hsa-mir-99a	hsa-mir-100	hsa-mir-99b
mir-218	hsa-mir-218-1	hsa-mir-218-2
mir-23	hsa-mir-23a	hsa-mir-23b
mir-135	hsa-mir-135a-1	hsa-mir-135a-2	hsa-mir-135b
mir-133	hsa-mir-133a-1	hsa-mir-133a-2	hsa-mir-133b
mir-196	hsa-mir-196a-1	hsa-mir-196a-2	hsa-mir-196b
mir-10	hsa-mir-10a	hsa-mir-10b
mir-130	hsa-mir-130a	hsa-mir-301a	hsa-mir-130b	hsa-mir-301b
mir-27	hsa-mir-27a	hsa-mir-27b
mir-1	hsa-mir-1-2	hsa-mir-206	hsa-mir-1-1
mir-34	hsa-mir-34a	hsa-mir-34b	hsa-mir-34c
mir-199	hsa-mir-199a-1	hsa-mir-199a-2	hsa-mir-199b
mir-24	hsa-mir-24-1	hsa-mir-24-2
mir-204	hsa-mir-204	hsa-mir-211
mir-26	hsa-mir-26a-1	hsa-mir-26b	hsa-mir-26a-2
mir-219	hsa-mir-219-1	hsa-mir-219-2
mir-101	hsa-mir-101-1	hsa-mir-101-2
mir-128	hsa-mir-128a	hsa-mir-128b
mir-153	hsa-mir-153-1	hsa-mir-153-2
mir-221	hsa-mir-221	hsa-mir-222
mir-216	hsa-mir-216a	hsa-mir-216b
mir-194	hsa-mir-194-1	hsa-mir-194-2
mir-148	hsa-mir-148a	hsa-mir-152	hsa-mir-148b
mir-28	hsa-mir-28	hsa-mir-151
mir-365	hsa-mir-365-1	hsa-mir-365-2
mir-192	hsa-mir-192	hsa-mir-215
mir-132	hsa-mir-212	hsa-mir-132
mir-290	hsa-mir-371	hsa-mir-372
mir-33	hsa-mir-33a	hsa-mir-33b
mir-302	hsa-mir-302a	hsa-mir-302b	hsa-mir-302c	hsa-mir-302d
mir-129	hsa-mir-129-1	hsa-mir-129-2
mir-105	hsa-mir-105-1	hsa-mir-105-2
mir-138	hsa-mir-138-2	hsa-mir-138-1
mir-190	hsa-mir-190	hsa-mir-190b
mir-193	hsa-mir-193a	hsa-mir-193b
mir-368	hsa-mir-376c	hsa-mir-376a-1	hsa-mir-376b	hsa-mir-376a-2
mir-95	hsa-mir-95	hsa-mir-545	hsa-mir-421
mir-146	hsa-mir-146a	hsa-mir-146b
mir-147	hsa-mir-147	hsa-mir-147b																																							hsa-mir-524	hsa-mir-525	hsa-mir-526a-1	hsa-mir-526a-2	hsa-mir-526b	hsa-mir-527
mir-329	hsa-mir-329-1	hsa-mir-329-2	hsa-mir-495	hsa-mir-543
mir-188	hsa-mir-188	hsa-mir-532	hsa-mir-660
mir-220	hsa-mir-220	hsa-mir-220b
mir-379	hsa-mir-379	hsa-mir-380	hsa-mir-411	hsa-mir-758
mir-450	hsa-mir-450a-1	hsa-mir-450a-2	hsa-mir-450b
mir-509	hsa-mir-509-1	hsa-mir-510	hsa-mir-514-1	hsa-mir-514-2	hsa-mir-514-3	hsa-mir-509-2	hsa-mir-509-3
mir-449	hsa-mir-449a	hsa-mir-449b
mir-500	hsa-mir-500	hsa-mir-501	hsa-mir-502
mir-506	hsa-mir-506	hsa-mir-507	hsa-mir-508
mir-208	hsa-mir-208	hsa-mir-208b
mir-374	hsa-mir-374a	hsa-mir-374b
mir-512	hsa-mir-512-1	hsa-mir-512-2
mir-511	hsa-mir-511-1	hsa-mir-511-2
mir-513	hsa-mir-513-1	hsa-mir-513-2
mir-548	hsa-mir-570	hsa-mir-579	hsa-mir-548a-1	hsa-mir-548b	hsa-mir-548a-2	hsa-mir-548a-3	hsa-mir-603	hsa-mir-548c	hsa-mir-548d-1	hsa-mir-548d-2
mir-550	hsa-mir-550-1	hsa-mir-550-2
mir-551	hsa-mir-551a	hsa-mir-551b
mir-941	hsa-mir-941-1	hsa-mir-941-2	hsa-mir-941-3	hsa-mir-941-4
mir-891	hsa-mir-891a	hsa-mir-891b
mir-892	hsa-mir-892a	hsa-mir-892b
MicroRNA Clusters
cluster 1	hsa-let-7a-1	hsa-let-7d	hsa-let-7f-1
cluster 2	hsa-let-7a-2	hsa-mir-100	hsa-mir-125b-1
cluster 3	hsa-let-7a-3	hsa-let-7b
cluster 4	hsa-let-7c	hsa-mir-99a
cluster 5	hsa-let-7e	hsa-mir-125a	hsa-mir-99b
cluster 6	hsa-let-7f-2	hsa-mir-98
cluster 7	hsa-let-7g	hsa-mir-135a-1
cluster 8	hsa-mir-105-1	hsa-mir-105-2	hsa-mir-767
cluster 9	hsa-mir-106a	hsa-mir-18b	hsa-mir-19b-2	hsa-mir-20b	hsa-mir-363	hsa-mir-92a-2
cluster 10	hsa-mir-106b	hsa-mir-25	hsa-mir-93
cluster 11	hsa-mir-1-1	hsa-mir-133a-2
cluster 12	hsa-mir-1-2	hsa-mir-133a-1
cluster 13	hsa-mir-127	hsa-mir-136	hsa-mir-337	hsa-mir-370	hsa-mir-431	hsa-mir-432	hsa-mir-433	hsa-mir-493	hsa-mir-665	hsa-mir-770
cluster 14	hsa-mir-130b	hsa-mir-301b
cluster 15	hsa-mir-132	hsa-mir-212
cluster 16	hsa-mir-133b	hsa-mir-206
cluster 17	hsa-mir-134	hsa-mir-154	hsa-mir-299	hsa-mir-300	hsa-mir-323	hsa-mir-329-1	hsa-mir-329-2	hsa-mir-369	hsa-mir-376a-1	hsa-mir-376a-2	hsa-mir-376b	hsa-mir-376c	hsa-mir-377	hsa-mir-379	hsa-mir-380	hsa-mir-381	hsa-mir-382	hsa-mir-409	hsa-mir-410	hsa-mir-411	hsa-mir-412	hsa-mir-453	hsa-mir-485	hsa-mir-487a	hsa-mir-487b	hsa-mir-494	hsa-mir-495	hsa-mir-496	hsa-mir-539	hsa-mir-541	hsa-mir-543	hsa-mir-544	hsa-mir-654	hsa-mir-655	hsa-mir-656	hsa-mir-668	hsa-mir-758	hsa-mir-889
cluster 18	hsa-mir-141	hsa-mir-200c
cluster 19	hsa-mir-143	hsa-mir-145
cluster 20	hsa-mir-144	hsa-mir-451
cluster 21	hsa-mir-15a	hsa-mir-16-1
cluster 22	hsa-mir-15b	hsa-mir-16-2
cluster 23	hsa-mir-17	hsa-mir-18a	hsa-mir-19a	hsa-mir-19b-1	hsa-mir-20a	hsa-mir-92a-1
cluster 24	hsa-mir-181a-1	hsa-mir-181b-1
cluster 25	hsa-mir-181a-2	hsa-mir-181b-2
cluster 26	hsa-mir-181c	hsa-mir-181d	hsa-mir-23a	hsa-mir-24-2	hsa-mir-27a
cluster 27	hsa-mir-182	hsa-mir-183	hsa-mir-96
cluster 28	hsa-mir-188	hsa-mir-362	hsa-mir-500	hsa-mir-501	hsa-mir-502	hsa-mir-532	hsa-mir-660
cluster 29	hsa-mir-191	hsa-mir-425
cluster 30	hsa-mir-192	hsa-mir-194-2
cluster 31	hsa-mir-193a	hsa-mir-365-2
cluster 32	hsa-mir-193b	hsa-mir-365-1
cluster 33	hsa-mir-194-1	hsa-mir-215
cluster 34	hsa-mir-195	hsa-mir-497
cluster 35	hsa-mir-196a-2	hsa-mir-615
cluster 36	hsa-mir-199a-2	hsa-mir-214
cluster 37	hsa-mir-200a	hsa-mir-200b	hsa-mir-429
cluster 38	hsa-mir-208	hsa-mir-208b
cluster 39	hsa-mir-216a	hsa-mir-216b	hsa-mir-217
cluster 40	hsa-mir-221	hsa-mir-222
cluster 41	hsa-mir-224	hsa-mir-452
cluster 42	hsa-mir-23b	hsa-mir-24-1	hsa-mir-27b
cluster 43	hsa-mir-296	hsa-mir-298
cluster 44	hsa-mir-29a	hsa-mir-29b-1
cluster 45	hsa-mir-29b-2	hsa-mir-29c
cluster 46	hsa-mir-301a	hsa-mir-454
cluster 47	hsa-mir-302a	hsa-mir-302b	hsa-mir-302c	hsa-mir-302d	hsa-mir-367
cluster 48	hsa-mir-30a	hsa-mir-30c-2
cluster 49	hsa-mir-30b	hsa-mir-30d
cluster 50	hsa-mir-30c-1	hsa-mir-30e
cluster 51	hsa-mir-330	hsa-mir-642
cluster 52	hsa-mir-338	hsa-mir-657
cluster 53	hsa-mir-34b	hsa-mir-34c
cluster 54	hsa-mir-371	hsa-mir-372	hsa-mir-373	hsa-mir-498	hsa-mir-512-1	hsa-mir-512-2	hsa-mir-515-1	hsa-mir-515-2	hsa-mir-516a-1	hsa-mir-516a-2	hsa-mir-516b-1	hsa-mir-516b-2	hsa-mir-517a	hsa-mir-517b	hsa-mir-517c	hsa-mir-518a-1	hsa-mir-518a-2	hsa-mir-518b	hsa-mir-518c	hsa-mir-518d	hsa-mir-518e	hsa-mir-518f	hsa-mir-519a-1	hsa-mir-519a-2	hsa-mir-519b	hsa-mir-519c	hsa-mir-519d	hsa-mir-519e	hsa-mir-520a	hsa-mir-520b	hsa-mir-520c	hsa-mir-520d	hsa-mir-520e	hsa-mir-520f	hsa-mir-520g	hsa-mir-520h	hsa-mir-521-1	hsa-mir-521-2	hsa-mir-522	hsa-mir-523
cluster 55	hsa-mir-374a	hsa-mir-545
cluster 56	hsa-mir-374b	hsa-mir-421
cluster 57	hsa-mir-424	hsa-mir-450a-1	hsa-mir-450a-2	hsa-mir-450b	hsa-mir-503	hsa-mir-542
cluster 58	hsa-mir-449a	hsa-mir-449b
cluster 59	hsa-mir-489	hsa-mir-653
cluster 60	hsa-mir-506	hsa-mir-507	hsa-mir-508	hsa-mir-509-1	hsa-mir-509-2	hsa-mir-509-3	hsa-mir-510	hsa-mir-513-1	hsa-mir-513-2	hsa-mir-514-1	hsa-mir-514-2	hsa-mir-514-3
cluster 61	hsa-mir-599	hsa-mir-875
cluster 62	hsa-mir-647	hsa-mir-941-1	hsa-mir-941-2	hsa-mir-941-3
cluster 63	hsa-mir-658	hsa-mir-659
cluster 64	hsa-mir-873	hsa-mir-876
cluster 65	hsa-mir-888	hsa-mir-890	hsa-mir-891a	hsa-mir-891b	hsa-mir-892a	hsa-mir-892b
